# Supplementary material for: 2,4,6-Tri­amino-1,3,5-triazin-1-ium 3-(prop-2-eno­yloxy)propano­ate acrylic acid monosolvate monohydrate
Source: Acta Crystallogr Sect E Struct Rep Online. 2013 Apr 17;69(Pt 5):o741. doi: 10.1107/S1600536813009999 (PMC3648272; doi:10.1107/S1600536813009999)
Supplement: Supplementary file 1 [file e-69-0o741-sup1.cif]

##############################################################################
#                                                                            #
# This CIF contains the data in a paper accepted for publication in          #
# Acta Crystallographica Section E. It conforms to the requirements of       #
# Notes for Authors for Acta Crystallographica Section E, and has been       #
# peer reviewed under the auspices of the IUCr Commission on Journals.       #
#                                                                            #
# Full details of the Crystallographic Information File format               #
# are given in the paper "The Crystallographic Information File (CIF):       #
# a New Standard Archive File for Crystallography" by S. R. Hall, F. H.      #
# Allen and I. D. Brown [Acta Cryst. (1991), A47, 655-685].                  #
#                                                                            #
# The current version of the core CIF dictionary is obtainable from          #
# ftp://ftp.iucr.org/pub/cif_core.dic.                                       #
#                                                                            #
# Software is freely available for graphical display of the structure(s)     #
# in this CIF. For information consult the CIF software page                 #
# http://www.iucr.org/resources/cif/software.                                #
#                                                                            #
# This file may be used for bona fide research purposes within the           #
# scientific community so long as proper attribution is given to the journal # 
# article from which it was obtained.                                        #
#                                                                            #
##############################################################################
data_I
_audit_creation_method     SHELXL-97
_chemical_name_systematic
;
2,4,6-Triamino-1,3,5-triazin-1-ium 3-(prop-2-enoyloxy)propanoate
acrylic acid monosolvate monohydrate
;
_chemical_name_common     ?
_chemical_formula_moiety     'C3 H7 N6 +, C6 H7 O4 -, C3 H4 O2, H2 O'
_chemical_formula_sum     'C12 H20 N6 O7'
_chemical_formula_iupac     'C3 H7 N6 +, C6 H7 O4 -, C3 H4 O2, H2 O'
_chemical_formula_weight     360.34
_chemical_melting_point     ?
_symmetry_cell_setting     triclinic
_symmetry_space_group_name_H-M     'P -1'
_symmetry_space_group_name_Hall     '-P 1'
loop_
    _symmetry_equiv_pos_as_xyz
    'x, y, z'
    '-x, -y, -z'
_cell_length_a     4.848000(10)
_cell_length_b     12.4200(2)
_cell_length_c     14.8850(3)
_cell_angle_alpha     101.0100(10)
_cell_angle_beta     92.6520(10)
_cell_angle_gamma     94.1170(10)
_cell_volume     875.84(3)
_cell_formula_units_Z     2
_cell_measurement_reflns_used     3859
_cell_measurement_theta_min     2.0
_cell_measurement_theta_max     25.0
_cell_measurement_temperature     295(2)
_exptl_crystal_description     block
_exptl_crystal_colour     colourless
_exptl_crystal_size_max     0.30
_exptl_crystal_size_mid     0.26
_exptl_crystal_size_min     0.24
_exptl_crystal_density_diffrn     1.366
_exptl_crystal_density_meas     ?
_exptl_crystal_density_method     'not measured'
_exptl_crystal_F_000     380
_exptl_absorpt_coefficient_mu     0.113
_exptl_absorpt_correction_type     multi-scan
_exptl_absorpt_process_details     '(SADABS; Sheldrick, 1996)'
_exptl_absorpt_correction_T_min     0.9668
_exptl_absorpt_correction_T_max     0.9733
_exptl_special_details
;
;
_diffrn_ambient_temperature     295(2)
_diffrn_radiation_type     MoK\a
_diffrn_radiation_wavelength     0.71073
_diffrn_radiation_source     'fine-focus sealed tube'
_diffrn_radiation_monochromator     graphite
_diffrn_measurement_device_type     'Bruker Kappa APEXII CCD'
_diffrn_measurement_method     '\w and \f scan'
_diffrn_detector_area_resol_mean     ?
_diffrn_reflns_number     14152
_diffrn_reflns_av_R_equivalents     0.0000
_diffrn_reflns_av_sigmaI/netI     0.0588
_diffrn_reflns_theta_min     1.96
_diffrn_reflns_theta_max     25.00
_diffrn_reflns_theta_full     25.00
_diffrn_measured_fraction_theta_max     0.994
_diffrn_measured_fraction_theta_full     0.994
_diffrn_reflns_limit_h_min     -5
_diffrn_reflns_limit_h_max     5
_diffrn_reflns_limit_k_min     -14
_diffrn_reflns_limit_k_max     14
_diffrn_reflns_limit_l_min     -17
_diffrn_reflns_limit_l_max     17
_diffrn_standards_number     0
_diffrn_standards_interval_count     ?
_diffrn_standards_interval_time     0
_diffrn_standards_decay_%     ?
_refine_special_details
;
Refinement of <i>F</i>^2^ against ALL reflections. The weighted <i>R</i>-factor
<i>wR</i> and goodness of fit <i>S</i> are based on <i>F</i>^2^, conventional
<i>R</i>-factors <i>R</i> are based on <i>F</i>, with <i>F</i> set to zero for
negative <i>F</i>^2^. The threshold expression of <i>F</i>^2^ >
\s(<i>F</i>^2^) is used only for calculating <i>R</i>-factors(gt) <i>etc</i>.
and is not relevant to the choice of reflections for refinement.
<i>R</i>-factors based on <i>F</i>^2^ are statistically about twice as large
as those based on <i>F</i>, and <i>R</i>- factors based on ALL data will be
even larger.
;
_reflns_number_total     14152
_reflns_number_gt     10635
_reflns_threshold_expression     I>2\s(I)
_refine_ls_structure_factor_coef     Fsqd
_refine_ls_matrix_type     full
_refine_ls_R_factor_all     0.0765
_refine_ls_R_factor_gt     0.0594
_refine_ls_wR_factor_gt     0.1851
_refine_ls_wR_factor_ref     0.2035
_refine_ls_goodness_of_fit_ref     1.065
_refine_ls_restrained_S_all     1.065
_refine_ls_number_reflns     14152
_refine_ls_number_parameters     264
_refine_ls_number_restraints     3
_refine_ls_hydrogen_treatment     mixed
_refine_ls_weighting_scheme     calc
_refine_ls_weighting_details
         'calc w=1/[\s^2^(Fo^2^)+(0.1084P)^2^+0.3527P] where P=(Fo^2^+2Fc^2^)/3'
_atom_sites_solution_hydrogens     geom
_atom_sites_solution_primary     direct
_atom_sites_solution_secondary     difmap
_refine_ls_shift/su_max     0.000
_refine_ls_shift/su_mean     0.000
_refine_diff_density_max     0.403
_refine_diff_density_min     -0.249
_refine_ls_extinction_method     'SHELXL97 (Sheldrick, 2008)'
_refine_ls_extinction_coef     0.011(2)
_refine_ls_extinction_expression
                                  'Fc^*^=kFc[1+0.001xFc^2^\l^3^/sin(2\q)]^-1/4^'
loop_
    _atom_type_symbol
    _atom_type_description
    _atom_type_scat_dispersion_real
    _atom_type_scat_dispersion_imag
    _atom_type_scat_source
    'C' 'C' 0.0033 0.0016
                         'International Tables Vol C Tables 4.2.6.8 and 6.1.1.4'
    'H' 'H' 0.0000 0.0000
                         'International Tables Vol C Tables 4.2.6.8 and 6.1.1.4'
    'N' 'N' 0.0061 0.0033
                         'International Tables Vol C Tables 4.2.6.8 and 6.1.1.4'
    'O' 'O' 0.0106 0.0060
                         'International Tables Vol C Tables 4.2.6.8 and 6.1.1.4'
_computing_data_collection     'APEX2 (Bruker, 2004)'
_computing_cell_refinement     'SAINT (Bruker, 2004)'
_computing_data_reduction     'SAINT (Bruker, 2004)'
_computing_structure_solution     'SHELXS97 (Sheldrick, 2008)'
_computing_structure_refinement     'SHELXL97 (Sheldrick, 2008)'
_computing_molecular_graphics     'PLATON (Spek, 2009)'
_computing_publication_material     'SHELXL97 (Sheldrick, 2008)'
loop_
    _atom_site_type_symbol
    _atom_site_label
    _atom_site_fract_x
    _atom_site_fract_y
    _atom_site_fract_z
    _atom_site_U_iso_or_equiv
    _atom_site_adp_type
    _atom_site_calc_flag
    _atom_site_refinement_flags
    _atom_site_occupancy
    _atom_site_symmetry_multiplicity
    _atom_site_disorder_assembly
    _atom_site_disorder_group
    C C1 0.3604(3) -0.33906(13) 0.54291(10) 0.0388(4) Uani d . 1 1 . .
    C C2 0.6285(3) -0.25897(13) 0.45046(10) 0.0387(4) Uani d . 1 1 . .
    C C3 0.3461(3) -0.15225(13) 0.53714(10) 0.0376(4) Uani d . 1 1 . .
    C C4 0.5541(5) -0.4187(2) 0.14464(17) 0.0881(7) Uani d . 1 1 . .
    H H4A 0.6272 -0.4866 0.1297 0.106 Uiso calc R 1 1 . .
    H H4B 0.6184 -0.3606 0.1179 0.106 Uiso calc R 1 1 . .
    C C5 0.3624(4) -0.40507(17) 0.20271(14) 0.0658(6) Uani d . 1 1 . .
    H H5 0.2942 -0.3361 0.2160 0.079 Uiso calc R 1 1 . .
    C C6 0.2452(4) -0.49050(15) 0.24902(13) 0.0525(5) Uani d . 1 1 . .
    C C7 0.7769(3) -0.16472(14) 0.73027(11) 0.0412(4) Uani d . 1 1 . .
    C C8 0.5604(3) -0.15879(14) 0.80048(11) 0.0461(4) Uani d . 1 1 . .
    H H8A 0.4012 -0.2087 0.7746 0.055 Uiso calc R 1 1 . .
    H H8B 0.6352 -0.1844 0.8534 0.055 Uiso calc R 1 1 . .
    C C9 0.4644(3) -0.04632(15) 0.83200(12) 0.0501(5) Uani d . 1 1 . .
    H H9A 0.4362 -0.0105 0.7802 0.060 Uiso calc R 1 1 . .
    H H9B 0.2907 -0.0516 0.8613 0.060 Uiso calc R 1 1 . .
    C C10 0.6404(4) 0.12157(16) 0.92622(12) 0.0535(5) Uani d . 1 1 . .
    C C11 0.8622(4) 0.17721(19) 0.99161(14) 0.0669(6) Uani d . 1 1 . .
    H H11 1.0107 0.1383 1.0049 0.080 Uiso calc R 1 1 . .
    C C12 0.8592(6) 0.2792(2) 1.03178(18) 0.1037(9) Uani d . 1 1 . .
    H H12A 0.7122 0.3192 1.0192 0.124 Uiso calc R 1 1 . .
    H H12B 1.0041 0.3123 1.0732 0.124 Uiso calc R 1 1 . .
    N N1 0.2537(3) -0.24126(11) 0.57194(9) 0.0404(3) Uani d D 1 1 . .
    H H1A 0.128(3) -0.2424(18) 0.6135(11) 0.074(6) Uiso d D 1 1 . .
    N N2 0.5509(3) -0.35026(11) 0.48202(9) 0.0421(3) Uani d . 1 1 . .
    N N3 0.5367(3) -0.15873(11) 0.47602(8) 0.0392(3) Uani d . 1 1 . .
    N N4 0.2644(3) -0.42345(13) 0.57764(11) 0.0536(4) Uani d . 1 1 . .
    H H4C 0.323(3) -0.4922(17) 0.5560(12) 0.057(5) Uiso d . 1 1 . .
    H H4D 0.121(3) -0.4097(13) 0.6191(11) 0.042(4) Uiso d . 1 1 . .
    N N5 0.8195(3) -0.26917(14) 0.38830(9) 0.0467(4) Uani d . 1 1 . .
    H H5A 0.899(4) -0.3378(19) 0.3654(14) 0.081(7) Uiso d . 1 1 . .
    H H5B 0.862(3) -0.2142(14) 0.3587(11) 0.042(5) Uiso d . 1 1 . .
    N N6 0.2362(3) -0.05879(13) 0.56754(11) 0.0492(4) Uani d . 1 1 . .
    H H6A 0.110(4) -0.0621(15) 0.6107(13) 0.055(5) Uiso d . 1 1 . .
    H H6B 0.317(4) -0.0013(17) 0.5495(12) 0.062(6) Uiso d . 1 1 . .
    O O1 0.3317(3) -0.58757(11) 0.21954(9) 0.0694(4) Uani d . 1 1 . .
    H H1 0.2598 -0.6320 0.2475 0.104 Uiso calc R 1 1 . .
    O O2 0.0843(3) -0.47429(11) 0.30853(10) 0.0718(4) Uani d . 1 1 . .
    O O3 0.8711(2) -0.25670(10) 0.70356(8) 0.0532(3) Uani d . 1 1 . .
    O O4 0.8527(3) -0.08094(10) 0.70184(8) 0.0563(3) Uani d . 1 1 . .
    O O5 0.6780(2) 0.01609(10) 0.89658(8) 0.0518(3) Uani d . 1 1 . .
    O O6 0.4413(3) 0.16469(12) 0.90105(11) 0.0773(4) Uani d . 1 1 . .
    O O7 1.0138(4) 0.14515(14) 0.74741(12) 0.0742(4) Uani d D 1 1 . .
    H H7A 0.915(5) 0.0873(16) 0.724(2) 0.141(14) Uiso d D 1 1 . .
    H H7B 1.130(6) 0.135(4) 0.787(2) 0.21(2) Uiso d D 1 1 . .
loop_
    _atom_site_aniso_label
    _atom_site_aniso_U_11
    _atom_site_aniso_U_22
    _atom_site_aniso_U_33
    _atom_site_aniso_U_12
    _atom_site_aniso_U_13
    _atom_site_aniso_U_23
    C1 0.0455(9) 0.0298(10) 0.0405(9) 0.0014(7) 0.0056(7) 0.0058(7)
    C2 0.0450(9) 0.0327(10) 0.0367(8) 0.0016(7) 0.0031(7) 0.0028(7)
    C3 0.0422(9) 0.0324(10) 0.0389(8) 0.0013(7) 0.0007(7) 0.0097(7)
    C4 0.115(2) 0.0604(16) 0.0961(17) 0.0067(13) 0.0356(16) 0.0270(13)
    C5 0.0868(15) 0.0412(13) 0.0705(13) 0.0073(10) 0.0062(12) 0.0123(10)
    C6 0.0622(12) 0.0352(11) 0.0585(11) 0.0059(9) -0.0014(9) 0.0053(9)
    C7 0.0376(9) 0.0386(11) 0.0452(9) 0.0028(8) 0.0021(7) 0.0029(8)
    C8 0.0439(10) 0.0435(11) 0.0507(10) 0.0046(8) 0.0110(8) 0.0062(8)
    C9 0.0428(10) 0.0510(12) 0.0561(11) 0.0088(8) 0.0094(8) 0.0061(9)
    C10 0.0590(12) 0.0473(13) 0.0550(11) 0.0076(9) 0.0255(9) 0.0059(9)
    C11 0.0728(14) 0.0657(16) 0.0580(12) 0.0051(11) 0.0127(10) -0.0007(11)
    C12 0.128(2) 0.075(2) 0.0941(19) 0.0066(16) -0.0105(17) -0.0134(15)
    N1 0.0478(8) 0.0316(8) 0.0426(7) 0.0014(6) 0.0086(7) 0.0090(6)
    N2 0.0524(8) 0.0292(8) 0.0444(8) 0.0025(6) 0.0112(6) 0.0048(6)
    N3 0.0469(8) 0.0289(8) 0.0430(8) 0.0043(6) 0.0098(6) 0.0076(6)
    N4 0.0719(11) 0.0323(9) 0.0606(10) 0.0060(8) 0.0244(9) 0.0134(7)
    N5 0.0638(10) 0.0354(9) 0.0443(8) 0.0083(7) 0.0221(7) 0.0100(7)
    N6 0.0562(10) 0.0324(9) 0.0628(10) 0.0106(7) 0.0243(8) 0.0117(7)
    O1 0.0963(11) 0.0413(9) 0.0760(9) 0.0149(7) 0.0341(8) 0.0146(6)
    O2 0.0886(10) 0.0496(9) 0.0828(10) 0.0199(7) 0.0371(8) 0.0139(7)
    O3 0.0568(7) 0.0376(8) 0.0657(8) 0.0089(6) 0.0222(6) 0.0053(6)
    O4 0.0680(8) 0.0412(8) 0.0633(8) 0.0059(6) 0.0269(6) 0.0132(6)
    O5 0.0562(8) 0.0462(8) 0.0506(7) 0.0119(6) 0.0054(6) 0.0005(6)
    O6 0.0733(10) 0.0545(10) 0.1014(12) 0.0216(7) 0.0028(8) 0.0034(8)
    O7 0.0988(13) 0.0528(10) 0.0763(10) 0.0053(9) 0.0210(10) 0.0227(8)
_geom_special_details
;
All e.s.d.'s (except the e.s.d. in the dihedral angle between two l.s. planes)
are estimated using the full covariance matrix. The cell e.s.d.'s are taken
into account individually in the estimation of e.s.d.'s in distances, angles
and torsion angles; correlations between e.s.d.'s in cell parameters are only
used when they are defined by crystal symmetry. An approximate (isotropic)
treatment of cell e.s.d.'s is used for estimating e.s.d.'s involving l.s.
planes.
;
loop_
    _geom_bond_atom_site_label_1
    _geom_bond_atom_site_label_2
    _geom_bond_site_symmetry_2
    _geom_bond_distance
    _geom_bond_publ_flag
    C1 N4 . 1.320(2) ?
    C1 N2 . 1.3198(19) ?
    C1 N1 . 1.356(2) ?
    C2 N5 . 1.335(2) ?
    C2 N2 . 1.344(2) ?
    C2 N3 . 1.344(2) ?
    C3 N6 . 1.321(2) ?
    C3 N3 . 1.3225(18) ?
    C3 N1 . 1.364(2) ?
    C4 C5 . 1.296(3) ?
    C4 H4A . 0.9300 ?
    C4 H4B . 0.9300 ?
    C5 C6 . 1.467(3) ?
    C5 H5 . 0.9300 ?
    C6 O2 . 1.205(2) ?
    C6 O1 . 1.308(2) ?
    C7 O4 . 1.235(2) ?
    C7 O3 . 1.2609(19) ?
    C7 C8 . 1.511(2) ?
    C8 C9 . 1.500(2) ?
    C8 H8A . 0.9700 ?
    C8 H8B . 0.9700 ?
    C9 O5 . 1.451(2) ?
    C9 H9A . 0.9700 ?
    C9 H9B . 0.9700 ?
    C10 O6 . 1.215(2) ?
    C10 O5 . 1.329(2) ?
    C10 C11 . 1.456(3) ?
    C11 C12 . 1.294(3) ?
    C11 H11 . 0.9300 ?
    C12 H12A . 0.9300 ?
    C12 H12B . 0.9300 ?
    N1 H1A . 0.889(9) ?
    N4 H4C . 0.922(19) ?
    N4 H4D . 0.953(15) ?
    N5 H5A . 0.97(2) ?
    N5 H5B . 0.898(18) ?
    N6 H6A . 0.911(18) ?
    N6 H6B . 0.88(2) ?
    O1 H1 . 0.8200 ?
    O7 H7A . 0.843(10) ?
    O7 H7B . 0.836(10) ?
loop_
    _geom_angle_atom_site_label_1
    _geom_angle_atom_site_label_2
    _geom_angle_atom_site_label_3
    _geom_angle_site_symmetry_1
    _geom_angle_site_symmetry_3
    _geom_angle
    _geom_angle_publ_flag
    N4 C1 N2 . . 120.99(15) ?
    N4 C1 N1 . . 117.24(15) ?
    N2 C1 N1 . . 121.77(14) ?
    N5 C2 N2 . . 116.22(14) ?
    N5 C2 N3 . . 117.01(15) ?
    N2 C2 N3 . . 126.76(14) ?
    N6 C3 N3 . . 121.40(15) ?
    N6 C3 N1 . . 116.79(15) ?
    N3 C3 N1 . . 121.80(14) ?
    C5 C4 H4A . . 120.0 ?
    C5 C4 H4B . . 120.0 ?
    H4A C4 H4B . . 120.0 ?
    C4 C5 C6 . . 124.8(2) ?
    C4 C5 H5 . . 117.6 ?
    C6 C5 H5 . . 117.6 ?
    O2 C6 O1 . . 122.40(17) ?
    O2 C6 C5 . . 124.07(18) ?
    O1 C6 C5 . . 113.53(17) ?
    O4 C7 O3 . . 123.29(15) ?
    O4 C7 C8 . . 119.37(15) ?
    O3 C7 C8 . . 117.35(15) ?
    C9 C8 C7 . . 114.76(15) ?
    C9 C8 H8A . . 108.6 ?
    C7 C8 H8A . . 108.6 ?
    C9 C8 H8B . . 108.6 ?
    C7 C8 H8B . . 108.6 ?
    H8A C8 H8B . . 107.6 ?
    O5 C9 C8 . . 107.26(13) ?
    O5 C9 H9A . . 110.3 ?
    C8 C9 H9A . . 110.3 ?
    O5 C9 H9B . . 110.3 ?
    C8 C9 H9B . . 110.3 ?
    H9A C9 H9B . . 108.5 ?
    O6 C10 O5 . . 122.83(18) ?
    O6 C10 C11 . . 125.0(2) ?
    O5 C10 C11 . . 112.21(17) ?
    C12 C11 C10 . . 122.1(2) ?
    C12 C11 H11 . . 119.0 ?
    C10 C11 H11 . . 119.0 ?
    C11 C12 H12A . . 120.0 ?
    C11 C12 H12B . . 120.0 ?
    H12A C12 H12B . . 120.0 ?
    C1 N1 C3 . . 119.00(13) ?
    C1 N1 H1A . . 114.6(14) ?
    C3 N1 H1A . . 126.4(14) ?
    C1 N2 C2 . . 115.50(13) ?
    C3 N3 C2 . . 115.15(13) ?
    C1 N4 H4C . . 119.3(11) ?
    C1 N4 H4D . . 116.1(9) ?
    H4C N4 H4D . . 124.2(15) ?
    C2 N5 H5A . . 123.5(12) ?
    C2 N5 H5B . . 120.4(10) ?
    H5A N5 H5B . . 115.5(16) ?
    C3 N6 H6A . . 114.9(11) ?
    C3 N6 H6B . . 114.1(12) ?
    H6A N6 H6B . . 130.1(17) ?
    C6 O1 H1 . . 109.5 ?
    C10 O5 C9 . . 115.98(13) ?
    H7A O7 H7B . . 112(4) ?
loop_
    _geom_torsion_atom_site_label_1
    _geom_torsion_atom_site_label_2
    _geom_torsion_atom_site_label_3
    _geom_torsion_atom_site_label_4
    _geom_torsion_site_symmetry_1
    _geom_torsion_site_symmetry_2
    _geom_torsion_site_symmetry_3
    _geom_torsion_site_symmetry_4
    _geom_torsion
    _geom_torsion_publ_flag
    C4 C5 C6 O2 . . . . 173.4(2) ?
    C4 C5 C6 O1 . . . . -6.6(3) ?
    O4 C7 C8 C9 . . . . -2.2(2) ?
    O3 C7 C8 C9 . . . . 177.86(15) ?
    C7 C8 C9 O5 . . . . -77.34(18) ?
    O6 C10 C11 C12 . . . . 2.7(3) ?
    O5 C10 C11 C12 . . . . -177.0(2) ?
    N4 C1 N1 C3 . . . . -179.52(15) ?
    N2 C1 N1 C3 . . . . 0.0(2) ?
    N6 C3 N1 C1 . . . . -179.95(14) ?
    N3 C3 N1 C1 . . . . -0.1(2) ?
    N4 C1 N2 C2 . . . . 178.84(15) ?
    N1 C1 N2 C2 . . . . -0.7(2) ?
    N5 C2 N2 C1 . . . . -179.50(14) ?
    N3 C2 N2 C1 . . . . 1.6(2) ?
    N6 C3 N3 C2 . . . . -179.36(15) ?
    N1 C3 N3 C2 . . . . 0.8(2) ?
    N5 C2 N3 C3 . . . . 179.48(14) ?
    N2 C2 N3 C3 . . . . -1.6(2) ?
    O6 C10 O5 C9 . . . . -0.5(2) ?
    C11 C10 O5 C9 . . . . 179.17(14) ?
    C8 C9 O5 C10 . . . . 174.42(13) ?
loop_
    _geom_hbond_atom_site_label_D
    _geom_hbond_atom_site_label_H
    _geom_hbond_atom_site_label_A
    _geom_hbond_site_symmetry_A
    _geom_hbond_distance_DH
    _geom_hbond_distance_HA
    _geom_hbond_distance_DA
    _geom_hbond_angle_DHA
    _geom_hbond_publ_flag
    O7 H7A O4 . 0.843(10) 2.050(19) 2.804(2) 149(3) y
    O1 H1 O3 2_646 0.82 1.77 2.5872(17) 171 y
    N1 H1A O3 1_455 0.889(9) 1.896(10) 2.7829(17) 175(2) y
    N4 H4C N2 2_646 0.922(19) 2.08(2) 2.995(2) 175(16) y
    N4 H4D O3 1_455 0.953(15) 2.494(16) 3.295(2) 142(12) y
    N4 H4D O2 2_546 0.953(15) 2.172(15) 2.850(2) 127(12) y
    N5 H5A O2 1_655 0.97(2) 2.03(2) 3.001(2) 175(17) y
    N5 H5B O7 2_756 0.898(18) 2.031(18) 2.875(2) 156(14) y
    N6 H6B N3 2_656 0.88(2) 2.17(2) 3.039(2) 169(17) y
    O7 H7B O6 1_655 0.836(10) 2.173(17) 2.977(3) 161(4) y
_iucr_refine_instructions_details
;
TITL I in P-1
CELL  0.71073   4.8480  12.4200  14.8850  101.010   92.652   94.117
ZERR     2.00   0.0001   0.0002   0.0003    0.001    0.001    0.001
LATT   1
SFAC  C    H    N    O
UNIT  24   40   12   14
MERG   0
OMIT    -3.00  50.00
OMIT     1   6 -10
OMIT    -3   7  -9
OMIT    -1  11   3
DFIX 0.88 0.01 N1 H1A
DFIX 0.82 0.01 O7 H7A O7 H7B
HTAB O7 O4
HTAB O1 O3_$1
EQIV $1 1-x,-1-y,1-z
HTAB N1 O3_$2
EQIV $2 -1+x,y,z
HTAB N4 N2_$3
EQIV $3 1-x,-1-y,1-z
HTAB N4 O3_$2
HTAB N4 O2_$4
EQIV $4 -x,-1-y,1-z
HTAB N5 O2_$5
EQIV $5 1+x,y,z
HTAB N5 O7_$6
EQIV $6 2-x,-y,1-z
HTAB N6 N3_$7
EQIV $7 1-x,-y,1-z
HTAB O7 O6_$5
HTAB C4 O6_$7
FMAP   2
PLAN   25
SIZE     0.24   0.26   0.30
TEMP 22
ACTA
BOND   $H
CONF
L.S.   4
WGHT    0.108400    0.352700
EXTI    0.011264
BASF   0.25903
FVAR       0.63207
C1    1    0.360380   -0.339057    0.542913    11.00000    0.04545    0.02984 =
         0.04055    0.00576    0.00555    0.00137
C2    1    0.628484   -0.258972    0.450457    11.00000    0.04502    0.03275 =
         0.03665    0.00282    0.00308    0.00163
C3    1    0.346060   -0.152248    0.537137    11.00000    0.04224    0.03244 =
         0.03890    0.00972    0.00065    0.00129
C4    1    0.554055   -0.418697    0.144643    11.00000    0.11517    0.06044 =
         0.09608    0.02697    0.03560    0.00668
AFIX  93
H4A   2    0.627226   -0.486584    0.129682    11.00000   -1.20000
H4B   2    0.618394   -0.360586    0.117940    11.00000   -1.20000
AFIX   0
C5    1    0.362420   -0.405070    0.202706    11.00000    0.08675    0.04120 =
         0.07049    0.01232    0.00623    0.00726
AFIX  43
H5    2    0.294206   -0.336071    0.215997    11.00000   -1.20000
AFIX   0
C6    1    0.245168   -0.490495    0.249016    11.00000    0.06219    0.03520 =
         0.05853    0.00535   -0.00138    0.00588
C7    1    0.776906   -0.164718    0.730267    11.00000    0.03756    0.03863 =
         0.04517    0.00290    0.00211    0.00280
C8    1    0.560370   -0.158788    0.800478    11.00000    0.04389    0.04346 =
         0.05073    0.00623    0.01104    0.00462
AFIX  23
H8A   2    0.401158   -0.208681    0.774580    11.00000   -1.20000
H8B   2    0.635236   -0.184431    0.853449    11.00000   -1.20000
AFIX   0
C9    1    0.464350   -0.046320    0.831999    11.00000    0.04285    0.05096 =
         0.05614    0.00611    0.00936    0.00880
AFIX  23
H9A   2    0.436216   -0.010490    0.780210    11.00000   -1.20000
H9B   2    0.290694   -0.051625    0.861340    11.00000   -1.20000
AFIX   0
C10   1    0.640419    0.121574    0.926223    11.00000    0.05903    0.04727 =
         0.05500    0.00586    0.02548    0.00757
C11   1    0.862196    0.177209    0.991605    11.00000    0.07277    0.06574 =
         0.05798   -0.00066    0.01273    0.00511
AFIX  43
H11   2    1.010690    0.138263    1.004917    11.00000   -1.20000
AFIX   0
C12   1    0.859187    0.279158    1.031783    11.00000    0.12783    0.07545 =
         0.09406   -0.01338   -0.01046    0.00657
AFIX  93
H12A  2    0.712161    0.319224    1.019205    11.00000   -1.20000
H12B  2    1.004050    0.312342    1.073228    11.00000   -1.20000
AFIX   0
N1    3    0.253705   -0.241258    0.571945    11.00000    0.04785    0.03162 =
         0.04262    0.00899    0.00860    0.00143
H1A   2    0.128100   -0.242438    0.613496    11.00000    0.07407
N2    3    0.550911   -0.350262    0.482018    11.00000    0.05239    0.02920 =
         0.04442    0.00484    0.01123    0.00254
N3    3    0.536713   -0.158725    0.476019    11.00000    0.04686    0.02892 =
         0.04300    0.00765    0.00975    0.00428
N4    3    0.264439   -0.423447    0.577640    11.00000    0.07189    0.03233 =
         0.06061    0.01337    0.02441    0.00598
H4C   2    0.322700   -0.492170    0.556012    11.00000    0.05712
H4D   2    0.121290   -0.409679    0.619124    11.00000    0.04170
N5    3    0.819499   -0.269170    0.388297    11.00000    0.06376    0.03540 =
         0.04428    0.00999    0.02210    0.00826
H5A   2    0.899347   -0.337825    0.365406    11.00000    0.08095
H5B   2    0.862032   -0.214202    0.358701    11.00000    0.04223
N6    3    0.236204   -0.058788    0.567536    11.00000    0.05621    0.03235 =
         0.06283    0.01167    0.02429    0.01058
H6A   2    0.110043   -0.062125    0.610655    11.00000    0.05519
H6B   2    0.316788   -0.001348    0.549487    11.00000    0.06186
O1    4    0.331708   -0.587574    0.219545    11.00000    0.09625    0.04130 =
         0.07601    0.01463    0.03408    0.01485
AFIX  83
H1    2    0.259783   -0.632002    0.247480    11.00000   -1.50000
AFIX   0
O2    4    0.084321   -0.474291    0.308535    11.00000    0.08856    0.04964 =
         0.08278    0.01388    0.03710    0.01992
O3    4    0.871074   -0.256703    0.703560    11.00000    0.05680    0.03755 =
         0.06571    0.00531    0.02225    0.00890
O4    4    0.852702   -0.080938    0.701841    11.00000    0.06803    0.04118 =
         0.06329    0.01324    0.02687    0.00589
O5    4    0.678007    0.016088    0.896584    11.00000    0.05620    0.04624 =
         0.05062    0.00045    0.00539    0.01191
O6    4    0.441320    0.164691    0.901048    11.00000    0.07330    0.05454 =
         0.10138    0.00340    0.00281    0.02158
O7    4    1.013783    0.145152    0.747407    11.00000    0.09884    0.05281 =
         0.07628    0.02273    0.02098    0.00527
H7A   2    0.914638    0.087304    0.723558    11.00000    0.14139
H7B   2    1.130177    0.134543    0.787332    11.00000    0.20624
HKLF 5
REM  I in P-1
REM R1 =  0.0594 for  10635 Fo > 4sig(Fo)  and  0.0765 for all  14152 data
REM    264 parameters refined using      3 restraints
END
WGHT      0.1084      0.3527
REM Highest difference peak  0.403,  deepest hole -0.249,  1-sigma level  0.063
Q1    1   0.7994  0.1342  0.6932  11.00000  0.05    0.40
Q2    1   0.7405 -0.2639  0.4188  11.00000  0.05    0.24
Q3    1   0.6679 -0.3179  0.4808  11.00000  0.05    0.24
Q4    1   0.3681 -0.4433  0.1228  11.00000  0.05    0.22
Q5    1  -0.0079 -0.5159  0.2640  11.00000  0.05    0.22
Q6    1   0.1888 -0.0003  0.5406  11.00000  0.05    0.22
Q7    1   0.4424 -0.5039  0.1123  11.00000  0.05    0.21
Q8    1   0.7488 -0.1530  0.4781  11.00000  0.05    0.21
Q9    1   0.5004 -0.3923  0.4410  11.00000  0.05    0.21
Q10   1   1.0079  0.0449  1.0048  11.00000  0.05    0.20
Q11   1   0.2413  0.0946  0.5990  11.00000  0.05    0.20
Q12   1   0.0489 -0.6286  0.2850  11.00000  0.05    0.19
Q13   1   0.1357 -0.5578  0.3188  11.00000  0.05    0.19
Q14   1   0.1088 -0.2438  0.5864  11.00000  0.05    0.19
Q15   1   0.7453  0.0206  0.6806  11.00000  0.05    0.19
Q16   1   0.4552 -0.5576  0.1407  11.00000  0.05    0.19
Q17   1   0.5319 -0.1493  0.5238  11.00000  0.05    0.18
Q18   1   0.5602  0.2545  0.8607  11.00000  0.05    0.18
Q19   1   0.0760 -0.5720  0.3000  11.00000  0.05    0.18
Q20   1   0.3581 -0.3854  0.4293  11.00000  0.05    0.17
Q21   1   0.5000 -0.5000  0.0000  10.50000  0.05    0.17
Q22   1   0.1068 -0.0585  0.5836  11.00000  0.05    0.17
Q23   1   0.4482 -0.3415  0.1012  11.00000  0.05    0.17
Q24   1   0.9438  0.0622  0.7458  11.00000  0.05    0.17
Q25   1   0.2515 -0.2865  0.2679  11.00000  0.05    0.17
;
data_global
_journal_date_recd_electronic     2013-04-09
_journal_date_accepted     2013-04-11
_journal_name_full     'Acta Crystallographica, Section E'
_journal_year     2013
_journal_volume     69
_journal_issue      5
_journal_page_first     o741
_journal_page_last     o741
_journal_paper_category     QO
_journal_paper_doi     10.1107/S1600536813009999
_journal_coeditor_code     TK5217
_publ_contact_author_name     'G.Chakkaravarthi'
_publ_contact_author_address
;
Department of Physics
CPCL Polytechnic College
Chennai 600 068
India
;
_publ_contact_author_email
                         'chakkaravarthi_2005@yahoo.com, anbu_24663@yahoo.co.in'
_publ_contact_author_fax     ?
_publ_contact_author_phone     '09940334668'
_publ_section_title
;
2,4,6-Triamino-1,3,5-triazin-1-ium 3-(prop-2-enoyloxy)propanoate acrylic acid
monosolvate monohydrate
;
loop_
    _publ_author_name
    _publ_author_address
    'V. Sangeetha'
;
Department of Physics,
D.G. Vaishnav College,
Chennai 600 106,
India
;
    'N. Kanagathara'
;
Department of Physics,
Vel Tech Multi Tech Dr. Rangarajan and Dr. Sakunthala Eng. College,
Chennai 600 062
India
;
    'G. Chakkaravarthi'
;
Department of Physics
CPCL Polytechnic College
Chennai 600 068
India
;
    'M. K. Marchewka'
;
Institute of Low Temperature and Structure Research,
Polish Academy of Sciences,
50-950 Wroc\/law, 2,
PO Box 937
Poland
;
    'G. Anbalagan'
;
Department of Physics
Presidency College
Chennai 600 005
India
;
_publ_section_synopsis     .
