# Supplementary material for: 2,4,6-Tri­amino-1,3,5-triazin-1-ium 3-(prop-2-eno­yloxy)propano­ate acrylic acid monosolvate monohydrate
Source: Acta Crystallogr Sect E Struct Rep Online. 2013 Apr 17;69(Pt 5):o741. doi: 10.1107/S1600536813009999 (PMC3648272; doi:10.1107/S1600536813009999)
Supplement: Supplementary file 2 [file e-69-0o741-Isup2.hkl]

#
# h,k,l, Fc-squared, Fo-squared, sigma(Fo-squared) and status flag
#
data_I
_shelx_title ' I in P-1'
_shelx_refln_list_code          4
_shelx_F_calc_maximum      160.94
_exptl_crystal_F_000       380.00
_reflns_d_resolution_high  0.8409
 
loop_
 _symmetry_equiv_pos_as_xyz
 'x, y, z'
 '-x, -y, -z'
 
_cell_length_a     4.8480
_cell_length_b    12.4200
_cell_length_c    14.8850
_cell_angle_alpha 101.010
_cell_angle_beta   92.652
_cell_angle_gamma  94.117
 
_shelx_F_squared_multiplier     1.000
 
loop_
 _refln_index_h
 _refln_index_k
 _refln_index_l
 _refln_F_squared_calc
 _refln_F_squared_meas
 _refln_F_squared_sigma
 _refln_observed_status
  -1   0   0     1330.18     1392.12     63.89 o
   1   0   0     1330.18     1335.90     64.35 o
   1   0   0     1330.18     1340.03     64.22 o
   1   0   0     1330.18     1360.09     60.96 o
   1   0   0     1330.18     1355.07     60.91 o
   1   0   0     1330.18     1263.63     80.17 o
   1   0   0     1330.18     1375.56     63.81 o
  -1   0   0     1330.18     1327.49     64.30 o
  -1   0   0     1330.18     1387.97     60.96 o
  -1   0   0     1330.18     1331.67     60.93 o
  -1   0   0     1330.18     1276.04     80.28 o
  -1   0   0     1330.18     1426.04     64.37 o
  -2   0   0      149.30      186.92     10.77 o
  -2   0   0      149.30      148.36      8.47 o
   2   0   0      149.30      146.48      8.52 o
  -2   0   0      149.30      160.08      8.09 o
   2   0   0      149.30      157.35      8.02 o
   2   0   0      149.30      146.28     10.42 o
  -2   0   0      149.30      154.35      8.52 o
  -2   0   0      149.30      150.84      8.02 o
   2   0   0      149.30      156.98      8.47 o
   2   0   0      149.30      150.99      7.99 o
  -3   0   0       17.14       14.24      2.40 o
   3   0   0       17.14       17.02      2.50 o
   3   0   0       17.14        8.99      1.80 o
  -3   0   0       17.14       14.92      2.38 o
  -3   0   0       17.14        9.89      1.90 o
  -4   0   0        8.94        5.58      2.55 o
   4   0   0        8.94        7.56      2.18 o
  -4   0   0        8.94        7.53      2.53 o
   4   0   0        8.94        9.74      2.70 o
  -4   0   0        8.94        4.18      1.98 o
   5   0   0        1.35       -0.08      1.98 o
  -5   0   0        1.35        1.05      2.30 o
   5   0   0        1.35       -0.40      2.40 o
  -5   0   0        1.35        1.20      1.98 o
  -5   1   0        8.00        5.31      2.90 o
  -5   1   0        8.00        7.78      2.98 o
   5  -1   0        8.00        8.34      2.45 o
   5  -1   0        8.00        6.36      2.90 o
  -5   1   0        8.00        3.98      2.28 o
  -4   1   0       88.98       86.36      6.43 o
  -4   1   0       88.98       85.83      6.43 o
  -4   1   0       88.98       87.28      5.96 o
   4  -1   0       88.98       89.56      5.81 o
   4  -1   0       88.98       81.15      6.28 o
  -3   1   0       75.19       73.57      5.13 o
  -3   1   0       75.19       71.66      5.16 o
  -3   1   0       75.19       75.17      6.51 o
   3  -1   0       75.19       67.18      4.61 o
   3  -1   0       75.19       67.46      5.08 o
  -3   1   0       75.19       72.19      4.81 o
  -2   1   0       85.69       79.19      5.01 o
   2  -1   0       85.69       81.82      4.63 o
  -2   1   0       85.69       83.83      4.73 o
   2  -1   0       85.69       84.05      5.08 o
   2  -1   0       85.69       87.26      4.98 o
  -2   1   0       85.69       85.53      5.08 o
  -2   1   0       85.69       85.23      4.78 o
   2  -1   0       85.69       76.54      6.29 o
  -2   1   0       85.69       80.24      6.34 o
   1  -1   0        5.12        2.90      0.58 o
   1  -1   0        5.12        3.73      1.23 o
   1  -1   0        5.12        4.18      0.63 o
  -1   1   0        5.12        4.38      0.75 o
   1  -1   0        5.12        2.88      0.68 o
  -1   1   0        5.12        4.23      0.73 o
   1  -1   0        5.12        3.73      0.63 o
   1  -1   0        5.12        3.13      0.68 o
  -1   1   0        5.12        3.60      0.65 o
  -1   1   0        5.12        4.31      0.70 o
  -1   1   0        5.12        3.58      1.23 o
   1  -1   0        5.12        3.08      0.70 o
  -1   1   0        5.12        2.95      0.68 o
  -1  -1   0       12.96       15.15      1.25 o
  -1  -1   0       12.96       15.37      1.35 o
   1   1   0       12.96       14.12      1.35 o
   1   1   0       12.96       14.54      1.38 o
   1   1   0       12.96       13.94      1.33 o
  -1  -1   0       12.96       16.85      1.28 o
  -1  -1   0       12.96       15.00      1.40 o
   1   1   0       12.96       14.97      1.28 o
   1   1   0       12.96       14.39      1.28 o
  -2  -1   0        5.98        5.16      1.48 o
   2   1   0        5.98        9.54      2.30 o
  -2  -1   0        5.98        7.01      1.55 o
  -2  -1   0        5.98        7.81      1.58 o
   2   1   0        5.98        6.96      1.50 o
   2   1   0        5.98        7.78      1.38 o
   2   1   0        5.98        4.61      1.28 o
  -2  -1   0        5.98        7.21      1.35 o
   2   1   0        5.98        8.19      1.63 o
  -3  -1   0      334.15      334.49     17.45 o
   3   1   0      334.15      323.16     17.47 o
  -3  -1   0      334.15      339.01     17.35 o
  -3  -1   0      334.15      327.27     16.40 o
   3   1   0      334.15      326.20     16.34 o
  -4  -1   0      134.14      134.70      8.21 o
  -4  -1   0      134.14      148.33      9.02 o
  -4  -1   0      134.14      134.15      8.84 o
   4   1   0      134.14      125.81      8.86 o
   4   1   0      134.14      132.70      8.14 o
  -5  -1   0        5.57        1.73      2.70 o
   5   1   0        5.57        6.23      2.65 o
   5   1   0        5.57        2.70      2.83 o
  -5  -1   0        5.57        3.63      2.35 o
  -5   2   0        0.18       -2.40      1.60 o
  -5   2   0        0.18       -1.65      2.35 o
   5  -2   0        0.18       -1.58      1.60 o
   5  -2   0        0.18       -0.48      1.95 o
  -5   2   0        0.18       -2.03      2.30 o
   4  -2   0        0.62       -0.43      1.25 o
  -4   2   0        0.62        2.43      1.65 o
  -4   2   0        0.62       -1.20      3.03 o
   4  -2   0        0.62       -2.22      1.48 o
  -4   2   0        0.62        3.60      2.13 o
  -4   2   0        0.62       -2.48      1.65 o
  -3   2   0      161.48      172.69      9.74 o
  -3   2   0      161.48      192.43     12.35 o
   3  -2   0      161.48      147.79      9.47 o
  -3   2   0      161.48      165.20      9.72 o
   3  -2   0      161.48      174.14      9.57 o
  -3   2   0      161.48      155.63      9.04 o
   3  -2   0      161.48      167.95      8.97 o
   3  -2   0      161.48      185.16      9.29 o
  -2   2   0        8.14        8.16      1.33 o
   2  -2   0        8.14        8.14      1.28 o
  -2   2   0        8.14        7.38      1.30 o
   2  -2   0        8.14        5.78      1.35 o
   2  -2   0        8.14        7.43      1.33 o
   2  -2   0        8.14        7.63      1.25 o
  -2   2   0        8.14        8.51      1.48 o
   2  -2   0        8.14        8.91      2.18 o
  -2   2   0        8.14       10.16      2.30 o
  -2   2   0        8.14        6.66      1.48 o
  -1   2   0       26.63       20.36      1.50 o
   1  -2   0       26.63       21.13      1.43 o
   1  -2   0       26.63       22.26      1.55 o
  -1   2   0       26.63       19.93      2.40 o
  -1   2   0       26.63       21.26      1.50 o
  -1   2   0       26.63       20.11      1.48 o
   1  -2   0       26.63       18.70      1.38 o
  -1   2   0       26.63       19.98      1.53 o
  -1   2   0       26.63       22.13      1.65 o
   1  -2   0       26.63       23.03      2.38 o
  -1   2   0       26.63       20.96      1.48 o
   1  -2   0       26.63       22.16      1.43 o
   0  -2   0      610.42      169.85      8.63 o
   0   2   0      610.42      186.26      8.95 o
   1   2   0       89.15       80.50      4.31 o
  -1  -2   0       89.15       87.26      4.69 o
   1   2   0       89.15       82.38      4.66 o
   1   2   0       89.15       82.60      4.61 o
  -1  -2   0       89.15       82.43      4.31 o
  -1  -2   0       89.15       79.87      4.28 o
   1   2   0       89.15       76.09      4.31 o
   1   2   0       89.15       78.24      4.56 o
  -1  -2   0       89.15       81.05      4.58 o
  -1  -2   0       89.15       82.53      4.53 o
  -2  -2   0      223.01      220.68     11.20 o
   2   2   0      223.01      195.71     11.05 o
   2   2   0      223.01      207.27     10.38 o
  -2  -2   0      223.01      210.90     10.35 o
   2   2   0      223.01      212.10     10.95 o
  -2  -2   0      223.01      203.21     11.00 o
   2   2   0      223.01      201.33     10.38 o
  -3  -2   0       41.44       41.98      3.88 o
  -3  -2   0       41.44       45.74      3.96 o
   3   2   0       41.44       45.06      4.03 o
   3   2   0       41.44       45.41      3.68 o
  -3  -2   0       41.44       44.51      3.61 o
   4   2   0       56.79       46.24      4.38 o
   4   2   0       56.79       53.80      4.98 o
  -4  -2   0       56.79       44.39      4.63 o
  -4  -2   0       56.79       53.85      4.83 o
  -4  -2   0       56.79       52.97      4.38 o
   5   2   0       24.43       22.48      4.43 o
  -5  -2   0       24.43       30.54      4.56 o
   5   2   0       24.43       23.38      3.78 o
  -5  -2   0       24.43       26.83      3.88 o
  -5   3   0        0.28        1.45      2.15 o
  -5   3   0        0.28        0.50      3.95 o
   5  -3   0        0.28       -2.55      2.33 o
  -5   3   0        0.28       -3.27      2.18 o
  -5   3   0        0.28       -3.40      2.45 o
  -4   3   0       25.13       38.95      4.06 o
   4  -3   0       25.13       34.60      3.30 o
  -4   3   0       25.13       36.07      3.60 o
   4  -3   0       25.13       36.20      3.80 o
  -4   3   0       25.13       34.19      5.61 o
  -4   3   0       25.13       32.44      3.93 o
   3  -3   0        8.21       12.44      1.88 o
  -3   3   0        8.21        7.36      3.08 o
   3  -3   0        8.21       13.77      2.08 o
  -3   3   0        8.21        9.94      1.98 o
   3  -3   0        8.21       10.84      2.05 o
  -3   3   0        8.21       11.26      2.20 o
  -3   3   0        8.21       12.37      2.20 o
  -3   3   0        8.21       11.21      1.98 o
   3  -3   0        8.21       14.19      1.88 o
   2  -3   0      133.04      135.68      9.64 o
  -2   3   0      133.04      135.35      7.01 o
   2  -3   0      133.04      132.52      7.39 o
  -2   3   0      133.04      134.02      7.44 o
  -2   3   0      133.04      140.64      7.09 o
   2  -3   0      133.04      136.85      7.26 o
  -2   3   0      133.04      132.92      9.62 o
  -2   3   0      133.04      135.30      7.44 o
   2  -3   0      133.04      138.83      7.06 o
   2  -3   0      133.04      135.25      6.84 o
   1  -3   0     1206.05     1318.85     58.94 o
  -1   3   0     1206.05     1310.27     61.52 o
   1  -3   0     1206.05     1308.75     77.80 o
  -1   3   0     1206.05     1275.87     58.77 o
  -1   3   0     1206.05     1330.51     61.98 o
   1  -3   0     1206.05     1294.32     58.79 o
   1  -3   0     1206.05     1343.37     61.98 o
  -1   3   0     1206.05     1269.50     61.98 o
  -1   3   0     1206.05     1240.49     77.77 o
  -1   3   0     1206.05     1326.67     61.65 o
  -1   3   0     1206.05     1264.99     58.77 o
   1  -3   0     1206.05     1310.47     62.11 o
   0   3   0     1156.09     1094.91     55.93 o
   0   3   0     1156.09     1232.03     56.15 o
   0  -3   0     1156.09     1182.92     54.81 o
   0   3   0     1156.09     1147.64     54.71 o
   1   3   0       99.11      112.96      5.94 o
   1   3   0       99.11      114.01      5.64 o
   1   3   0       99.11      107.02      5.61 o
  -1  -3   0       99.11      104.47      5.89 o
  -1  -3   0       99.11      118.19      5.59 o
  -1  -3   0       99.11       99.58      5.89 o
  -1  -3   0       99.11      114.11      5.51 o
   1   3   0       99.11      111.50      6.04 o
   2   3   0      159.02      175.30      9.17 o
  -2  -3   0      159.02      171.42      9.62 o
   2   3   0      159.02      175.37      9.82 o
  -2  -3   0      159.02      174.32      9.52 o
   2   3   0      159.02      185.19      9.19 o
  -2  -3   0      159.02      185.72      9.09 o
  -2  -3   0      159.02      185.42      9.85 o
   2   3   0      159.02      172.04      9.60 o
   3   3   0       14.36       12.17      2.60 o
  -3  -3   0       14.36       17.05      2.28 o
  -3  -3   0       14.36       11.59      2.25 o
   3   3   0       14.36       12.89      2.15 o
   4   3   0        2.54        3.20      2.00 o
  -4  -3   0        2.54        6.78      2.10 o
  -4  -3   0        2.54        3.43      2.10 o
   4   3   0        2.54        2.18      2.28 o
  -5  -3   0        9.50       13.79      3.53 o
   5   3   0        9.50       15.54      3.30 o
  -5  -3   0        9.50       10.16      2.85 o
   5   3   0        9.50        8.44      3.25 o
  -5   4   0       60.18       74.38      6.61 o
   5  -4   0       60.18       74.03      6.08 o
  -5   4   0       60.18       66.24      8.36 o
  -5   4   0       60.18       78.36      6.53 o
  -5   4   0       60.18       64.26      5.73 o
  -4   4   0       13.24       19.12      4.73 o
  -4   4   0       13.24       14.94      3.05 o
  -4   4   0       13.24       13.59      3.10 o
   4  -4   0       13.24       13.44      2.73 o
   4  -4   0       13.24       13.29      2.28 o
  -4   4   0       13.24        8.06      2.33 o
  -3   4   0       40.82       41.61      3.63 o
   3  -4   0       40.82       55.30      3.73 o
  -3   4   0       40.82       44.79      3.50 o
  -3   4   0       40.82       51.67      4.01 o
   3  -4   0       40.82       44.29      3.68 o
   3  -4   0       40.82       42.76      3.15 o
  -3   4   0       40.82       41.36      3.61 o
  -1   4   0      573.84      685.75     32.36 o
  -1   4   0      573.84      711.62     32.41 o
  -1   4   0      573.84      705.66     43.34 o
  -1   4   0      573.84      731.08     34.17 o
  -1   4   0      573.84      730.98     34.04 o
   0   4   0       96.47       91.81      4.61 o
   0  -4   0       96.47       80.41      4.58 o
   0   4   0       96.47       82.19      4.31 o
  -1  -4   0      828.10      898.57     38.37 o
   1   4   0      828.10      852.44     40.33 o
   1   4   0      828.10      823.89     38.47 o
   1   4   0      828.10      858.69     40.71 o
   1   4   0      828.10      849.14     38.47 o
  -1  -4   0      828.10      786.98     40.49 o
  -1  -4   0      828.10      837.08     39.91 o
  -2  -4   0     1363.69     1385.88     62.60 o
   2   4   0     1363.69     1335.46     66.33 o
   2   4   0     1363.69     1433.38     62.82 o
   2   4   0     1363.69     1366.64     62.77 o
   2   4   0     1363.69     1340.91     65.75 o
  -2  -4   0     1363.69     1309.90     66.13 o
  -2  -4   0     1363.69     1451.65     66.35 o
   3   4   0       51.05       66.44      4.58 o
   3   4   0       51.05       65.57      4.96 o
   3   4   0       51.05       67.22      4.98 o
  -3  -4   0       51.05       58.18      4.71 o
  -3  -4   0       51.05       57.11      4.28 o
  -4  -4   0        9.82        7.63      2.58 o
  -4  -4   0        9.82       11.44      2.45 o
   4   4   0        9.82       14.54      2.83 o
   4   4   0        9.82        9.36      2.93 o
   5   4   0        4.82        3.00      2.55 o
  -5  -4   0        4.82        5.83      2.85 o
  -5  -4   0        4.82        2.43      2.23 o
   5   4   0        4.82        5.63      3.08 o
   5  -5   0      206.24      206.55     12.67 o
  -5   5   0      206.24      215.29     13.50 o
  -5   5   0      206.24      215.74     12.50 o
  -5   5   0      206.24      208.50     16.71 o
  -5   5   0      206.24      221.10     13.35 o
  -4   5   0       84.86       86.00      5.93 o
  -4   5   0       84.86       79.52      6.33 o
  -4   5   0       84.86       82.30      8.24 o
   4  -5   0       84.86       84.60      6.01 o
  -4   5   0       84.86       83.68      6.41 o
   4  -5   0       84.86       90.21      5.43 o
  -3   5   0       84.37       97.53      7.96 o
  -3   5   0       84.37       92.24      5.83 o
  -3   5   0       84.37       80.98      5.41 o
  -3   5   0       84.37       97.53      5.71 o
  -3   5   0       84.37       88.36      5.91 o
   3  -5   0       84.37       85.63      5.58 o
  -2   5   0       26.36       24.11      2.23 o
  -2   5   0       26.36       29.97      2.23 o
  -2   5   0       26.36       27.86      2.30 o
  -2   5   0       26.36       26.81      2.15 o
  -2   5   0       26.36       24.23      2.15 o
   2  -5   0       26.36       25.73      2.00 o
   2  -5   0       26.36       27.91      3.50 o
   2  -5   0       26.36       23.21      1.63 o
   2  -5   0       26.36       24.13      2.03 o
  -2   5   0       26.36       24.98      3.73 o
  -1   5   0     1568.24     1605.80     71.85 o
  -1   5   0     1568.24     1598.45     95.42 o
  -1   5   0     1568.24     1565.60     71.85 o
  -1   5   0     1568.24     1596.70     75.72 o
   0   5   0       71.80       61.98      3.21 o
   0   5   0       71.80       69.22      3.53 o
   0  -5   0       71.80       65.11      3.91 o
  -1  -5   0      285.44      304.95     15.52 o
  -1  -5   0      285.44      351.26     14.74 o
   1   5   0      285.44      305.95     14.97 o
  -1  -5   0      285.44      319.49     15.77 o
  -1  -5   0      285.44      342.93     15.75 o
  -1  -5   0      285.44      321.77     14.74 o
   1   5   0      285.44      298.98     15.72 o
   1   5   0      285.44      308.38     15.95 o
   1   5   0      285.44      313.25     15.04 o
  -2  -5   0       22.10       23.71      2.53 o
  -2  -5   0       22.10       21.88      2.40 o
  -2  -5   0       22.10       20.95      2.35 o
   2   5   0       22.10       20.78      2.60 o
  -2  -5   0       22.10       19.90      2.00 o
   2   5   0       22.10       20.55      2.30 o
  -2  -5   0       22.10       19.78      1.93 o
   2   5   0       22.10       16.20      2.30 o
   2   5   0       22.10       24.51      2.38 o
  -3  -5   0        0.35       -0.48      1.63 o
   3   5   0        0.35       -0.03      1.53 o
  -3  -5   0        0.35       -1.69      1.13 o
   3   5   0        0.35       -0.35      1.55 o
  -3  -5   0        0.35       -1.30      1.65 o
   3   5   0        0.35       -2.22      1.48 o
   4   5   0       10.97       25.31      3.63 o
   4   5   0       10.97       20.93      3.95 o
   5   5   0       88.47      128.59      8.49 o
   5   5   0       88.47      106.68      9.04 o
  -5  -5   0       88.47      106.28      8.59 o
  -5   6   0        7.37        1.08      4.46 o
   5  -6   0        7.37       13.47      2.93 o
  -5   6   0        7.37       15.59      3.85 o
  -5   6   0        7.37        8.79      2.70 o
  -4   6   0       43.54       45.51      4.73 o
   4  -6   0       43.54       35.75      3.68 o
  -4   6   0       43.54       40.86      4.26 o
  -4   6   0       43.54       37.93      3.93 o
  -4   6   0       43.54       47.36      6.66 o
  -3   6   0       33.46       31.89      3.33 o
  -3   6   0       33.46       30.94      2.98 o
  -3   6   0       33.46       29.71      3.10 o
  -3   6   0       33.46       28.16      2.80 o
   3  -6   0       33.46       25.48      2.55 o
   3  -6   0       33.46       28.24      2.55 o
  -3   6   0       33.46       36.30      4.98 o
   3  -6   0       33.46       28.84      2.15 o
   2  -6   0      475.83      483.74     23.15 o
  -2   6   0      475.83      481.56     23.51 o
  -2   6   0      475.83      473.56     23.31 o
  -2   6   0      475.83      497.87     22.48 o
  -2   6   0      475.83      466.33     30.43 o
  -2   6   0      475.83      476.79     22.35 o
   2  -6   0      475.83      463.30     23.18 o
  -2   6   0      475.83      499.75     23.68 o
  -1   6   0      457.90      518.57     24.32 o
  -1   6   0      457.90      512.92     23.04 o
  -1   6   0      457.90      493.63     22.96 o
  -1   6   0      457.90      488.83     31.42 o
   0   6   0       10.55       13.59      1.30 o
   0   6   0       10.55       13.02      1.08 o
   0  -6   0       10.55       14.27      1.78 o
  -1  -6   0       83.94      102.64      5.13 o
   1   6   0       83.94       75.98      4.78 o
  -1  -6   0       83.94       90.20      4.88 o
   1   6   0       83.94       91.80      5.13 o
   1   6   0       83.94       88.20      5.28 o
  -2  -6   0      213.82      204.19     10.95 o
  -2  -6   0      213.82      176.25      9.97 o
  -2  -6   0      213.82      217.52     10.52 o
   2   6   0      213.82      215.14     10.60 o
   2   6   0      213.82      211.33     11.12 o
   2   6   0      213.82      206.69     10.55 o
   2   6   0      213.82      207.44     11.30 o
  -3  -6   0        2.82        2.35      1.75 o
  -3  -6   0        2.82        3.13      1.48 o
   3   6   0        2.82        1.58      2.00 o
   3   6   0        2.82        2.38      1.50 o
  -3  -6   0        2.82        2.20      1.98 o
   4   6   0        0.05       -0.33      2.13 o
   4   6   0        0.05       -0.10      2.48 o
  -4  -6   0        0.05       -2.82      1.88 o
  -5  -6   0        2.01        1.40      2.88 o
   5   6   0        2.01        0.58      2.75 o
   5   6   0        2.01        2.53      3.25 o
  -5   7   0       25.71       30.59      6.81 o
  -5   7   0       25.71       29.56      4.01 o
  -5   7   0       25.71       29.64      4.71 o
   5  -7   0       25.71       29.54      3.63 o
  -4   7   0       34.37       37.60      4.36 o
  -4   7   0       34.37       36.02      3.75 o
  -4   7   0       34.37       40.50      6.36 o
   4  -7   0       34.37       36.60      3.40 o
  -3   7   0       12.36       14.14      3.75 o
  -3   7   0       12.36       14.84      2.08 o
  -3   7   0       12.36       14.94      2.18 o
  -3   7   0       12.36       16.25      2.30 o
  -3   7   0       12.36       10.31      2.13 o
   3  -7   0       12.36       17.15      1.75 o
   3  -7   0       12.36       14.39      1.73 o
  -3   7   0       12.36       15.04      2.23 o
  -2   7   0       38.99       45.29      2.80 o
  -2   7   0       38.99       35.07      2.70 o
  -2   7   0       38.99       33.45      4.33 o
  -2   7   0       38.99       36.30      2.80 o
  -2   7   0       38.99       34.35      2.68 o
  -2   7   0       38.99       38.43      2.98 o
  -1   7   0      500.72      524.41     24.82 o
  -1   7   0      500.72      516.28     23.51 o
  -1   7   0      500.72      501.45     23.44 o
   0   7   0      457.82      460.94     22.20 o
   0   7   0      457.82      489.49     22.28 o
   0   7   0      457.82      494.34     23.56 o
   0  -7   0      457.82      503.52     23.88 o
  -1  -7   0       18.13       23.31      1.55 o
   1   7   0       18.13       20.80      2.03 o
   1   7   0       18.13       19.30      1.88 o
   1   7   0       18.13       18.12      1.88 o
  -1  -7   0       18.13       18.00      1.95 o
   1   7   0       18.13       18.62      2.18 o
  -2  -7   0       76.06       68.05      4.56 o
   2   7   0       76.06       65.80      4.51 o
   2   7   0       76.06       67.08      4.81 o
   2   7   0       76.06       74.91      4.63 o
  -2  -7   0       76.06       72.59      4.31 o
  -2  -7   0       76.06       68.75      4.56 o
   2   7   0       76.06       71.33      4.96 o
  -2  -7   0       76.06       68.60      3.96 o
   3   7   0       64.48       59.41      5.16 o
  -3  -7   0       64.48       64.82      4.23 o
  -3  -7   0       64.48       64.97      4.33 o
  -3  -7   0       64.48       66.19      4.98 o
   3   7   0       64.48       66.04      4.91 o
  -4  -7   0        1.24       16.27      3.45 o
  -4  -7   0        1.24       21.23      3.45 o
  -5   8   0        6.06        4.93      2.88 o
  -5   8   0        6.06        3.73      2.38 o
   5  -8   0        6.06        5.76      2.05 o
  -5   8   0        6.06        4.03      4.73 o
  -4   8   0       38.46       40.08      6.41 o
  -4   8   0       38.46       36.57      4.31 o
  -4   8   0       38.46       36.00      3.70 o
   4  -8   0       38.46       34.60      2.98 o
   3  -8   0       83.16       68.35      3.81 o
  -3   8   0       83.16       65.92      7.16 o
  -3   8   0       83.16       76.36      4.83 o
  -3   8   0       83.16       76.06      5.16 o
  -3   8   0       83.16       71.18      4.68 o
  -2   8   0       55.74       68.45      4.18 o
  -2   8   0       55.74       70.40      4.26 o
  -2   8   0       55.74       68.37      3.98 o
  -2   8   0       55.74       66.60      3.98 o
  -2   8   0       55.74       64.44      3.91 o
  -2   8   0       55.74       58.46      6.26 o
  -1   8   0       79.67       81.23      4.28 o
  -1   8   0       79.67       75.89      3.93 o
  -1   8   0       79.67       73.16      3.98 o
   0   8   0       40.25       44.24      2.55 o
   0   8   0       40.25       45.19      2.80 o
   0   8   0       40.25       41.21      2.48 o
   0  -8   0       40.25       46.21      3.45 o
   1   8   0       12.06        8.89      1.33 o
  -1  -8   0       12.06        5.73      1.33 o
   1   8   0       12.06       14.17      1.90 o
   1   8   0       12.06        8.79      1.45 o
  -2  -8   0        0.00       -1.03      0.90 o
   2   8   0        0.00        1.60      1.30 o
  -2  -8   0        0.00       -0.85      0.73 o
  -2  -8   0        0.00       -0.90      1.18 o
  -2  -8   0        0.00        0.60      1.13 o
   2   8   0        0.00       -0.28      1.55 o
   2   8   0        0.00        0.78      1.35 o
   2   8   0        0.00        0.48      1.18 o
  -3  -8   0       17.98       21.20      2.88 o
   3   8   0       17.98       10.99      2.35 o
  -3  -8   0       17.98       14.17      1.95 o
   3   8   0       17.98       12.29      2.95 o
  -4  -8   0        0.02       -0.90      2.33 o
   4   8   0        0.02       -1.58      1.90 o
  -4   9   0       46.99       42.38      4.68 o
  -4   9   0       46.99       52.92      4.41 o
  -4   9   0       46.99       60.86      7.16 o
   4  -9   0       46.99       52.45      3.15 o
  -3   9   0      117.15      102.01      6.59 o
  -3   9   0      117.15       98.16      6.03 o
  -3   9   0      117.15      103.74      6.29 o
  -3   9   0      117.15      107.32      9.44 o
  -2   9   0        2.06        4.13      2.65 o
  -2   9   0        2.06        2.30      1.05 o
  -2   9   0        2.06        1.93      1.28 o
  -2   9   0        2.06        2.00      1.10 o
  -2   9   0        2.06        2.73      1.23 o
  -1   9   0       15.27       18.72      1.80 o
  -1   9   0       15.27       18.77      1.60 o
  -1   9   0       15.27       17.52      1.55 o
   0   9   0      409.15      430.92     20.18 o
   0   9   0      409.15      405.80     18.95 o
   0   9   0      409.15      394.69     18.98 o
   1   9   0       14.81       16.37      1.85 o
   1   9   0       14.81       16.20      1.95 o
  -1  -9   0       14.81       17.97      2.23 o
   1   9   0       14.81       15.92      1.83 o
   1   9   0       14.81       17.57      2.20 o
  -2  -9   0       15.83       14.87      1.98 o
  -2  -9   0       15.83       19.20      2.08 o
  -2  -9   0       15.83       18.30      2.18 o
   2   9   0       15.83       14.44      2.20 o
   2   9   0       15.83       17.40      2.60 o
  -3  -9   0       12.76       19.20      2.35 o
   3   9   0       12.76       15.24      2.78 o
  -3  -9   0       12.76       19.65      2.88 o
   4   9   0        1.63       -1.98      2.00 o
  -4  -9   0        1.63        0.88      2.33 o
  -4  10   0        1.07        2.95      1.98 o
  -4  10   0        1.07        3.33      2.35 o
  -4  10   0        1.07       10.31      4.28 o
  -3  10   0       18.15       21.68      2.65 o
  -3  10   0       18.15       27.33      5.18 o
  -3  10   0       18.15       22.08      3.00 o
  -3  10   0       18.15       24.26      2.80 o
  -2  10   0        1.28        0.70      1.10 o
  -2  10   0        1.28        0.20      1.18 o
  -2  10   0        1.28        1.63      1.08 o
  -2  10   0        1.28        1.20      2.33 o
  -1  10   0       23.85       25.13      1.98 o
   0  10   0      291.76      301.48     13.86 o
   0  10   0      291.76      291.66     13.81 o
   0  10   0      291.76      285.07     14.36 o
   1  10   0      184.49      166.36      9.02 o
   1  10   0      184.49      178.38      9.59 o
  -1 -10   0      184.49      189.25      9.89 o
  -2 -10   0       69.02       73.00      4.66 o
   2  10   0       69.02       63.22      4.68 o
   3  10   0        5.23        2.85      2.00 o
  -3 -10   0        5.23        4.23      2.08 o
  -4  11   0        0.00       -2.63      1.75 o
  -4  11   0        0.00       -0.98      1.78 o
  -4  11   0        0.00        4.93      3.73 o
  -3  11   0      215.22      189.37     10.14 o
  -3  11   0      215.22      189.37     10.87 o
  -3  11   0      215.22      192.90     15.23 o
  -3  11   0      215.22      193.96     10.59 o
  -2  11   0        4.04        2.08      1.30 o
  -2  11   0        4.04        3.33      1.43 o
  -2  11   0        4.04        2.68      1.48 o
  -2  11   0        4.04        5.16      3.03 o
   0  11   0       79.15       76.96      4.31 o
  -1 -11   0       74.79       79.29      5.33 o
   1  11   0       74.79       67.92      4.53 o
   1  11   0       74.79       72.96      4.91 o
  -2 -11   0       27.83       30.01      3.03 o
   3  11   0        1.74        0.35      1.93 o
  -3 -11   0        1.74       -1.80      1.60 o
  -3  12   0        0.99        0.55      1.40 o
  -3  12   0        0.99        2.78      3.33 o
  -2  12   0       17.24       16.25      2.08 o
  -2  12   0       17.24       23.13      2.35 o
  -2  12   0       17.24        9.89      3.90 o
  -1  12   0        0.54        1.03      0.98 o
  -1  12   0        0.54        3.53      2.78 o
   0  12   0      341.87      301.56     15.59 o
   0  12   0      341.87      323.98     14.96 o
   1  12   0       77.42       65.04      4.71 o
   1  12   0       77.42       67.60      4.43 o
   2  12   0       12.69       14.89      2.58 o
  -2  13   0        6.10        5.56      1.75 o
  -2  13   0        6.10        9.64      3.95 o
  -2  13   0        6.10        4.16      1.58 o
  -1  13   0       12.11       12.97      1.88 o
  -1  13   0       12.11       17.17      4.56 o
  -1  13   0       12.11       18.10      1.85 o
   0  13   0        7.50       10.24      1.78 o
   0  13   0        7.50       12.11      1.70 o
   1  13   0        1.00        0.43      1.33 o
   2  13   0        1.41        8.66      2.13 o
  -1  14   0        0.88        5.76      3.48 o
  -1  14   0        0.88        4.81      1.35 o
  -1  14   0        0.88        4.93      1.45 o
   0  14   0        4.07        4.23      1.50 o
   0  14   0        4.07        6.46      1.45 o
   1  14   0        7.77        6.43      1.75 o
   1  14  -1        4.08        3.95      1.60 o
   0  14  -1        0.03       -1.30      0.93 o
   0  14  -1        0.03        0.23      1.18 o
  -1  14  -1       14.21       13.17      1.73 o
  -1  14  -1       14.21       15.07      4.48 o
  -2  14  -1        0.40        5.83      3.30 o
  -2  14  -1        0.40        5.91      1.68 o
  -2  14  -1        0.40        6.11      1.45 o
   2  13  -1        0.53        0.28      1.48 o
   1  13  -1       17.10       21.28      2.70 o
   1  13  -1       17.10       20.80      2.35 o
   0  13  -1        3.54        3.43      1.23 o
   0  13  -1        3.54        1.18      1.05 o
  -1  13  -1        0.54        2.08      1.03 o
  -1  13  -1        0.54        3.63      3.20 o
  -2  13  -1        9.84        9.11      1.75 o
  -2  13  -1        9.84        8.64      1.70 o
  -2  13  -1        9.84       14.32      4.31 o
  -3  13  -1        0.97       -1.23      2.73 o
  -3  13  -1        0.97        0.48      1.40 o
  -3  13  -1        0.97        2.05      1.85 o
   2  12  -1       22.98       28.39      3.23 o
  -2 -12   1       22.98       35.09      3.43 o
   1  12  -1      281.36      261.39     14.10 o
   1  12  -1      281.36      268.43     13.40 o
  -1 -12   1      281.36      289.22     14.86 o
   0  12  -1       51.27       46.84      3.03 o
  -1  12  -1       33.45       37.90      2.53 o
  -1  12  -1       33.45       43.63      6.13 o
  -2  12  -1       29.17       18.07      4.73 o
  -2  12  -1       29.17       30.64      2.58 o
  -2  12  -1       29.17       31.14      2.75 o
  -2  12  -1       29.17       37.00      2.63 o
  -3  12  -1        0.00       -0.90      2.60 o
  -3  12  -1        0.00       -1.84      1.23 o
  -3  12  -1        0.00       -0.88      1.50 o
   3  11  -1        0.93        3.00      2.08 o
  -3 -11   1        0.93        0.68      1.53 o
  -2 -11   1       31.71       35.60      3.30 o
   1  11  -1       48.74       44.89      3.30 o
  -1 -11   1       48.74       50.09      4.11 o
   1  11  -1       48.74       48.19      3.63 o
   0  11  -1      134.32      115.84      6.06 o
   0  11  -1      134.32      126.99      6.16 o
  -1  11  -1       47.25       59.88      3.25 o
  -1  11  -1       47.25       50.09      6.16 o
  -2  11  -1       10.30       18.40      4.16 o
  -2  11  -1       10.30       12.74      1.70 o
  -2  11  -1       10.30        8.14      1.53 o
  -2  11  -1       10.30        8.09      1.55 o
  -3  11  -1       23.30       17.37      2.45 o
  -3  11  -1       23.30       23.88      3.05 o
  -3  11  -1       23.30       19.65      2.55 o
  -3  11  -1       23.30       22.38      5.06 o
  -4  11  -1        0.03       -1.45      2.05 o
  -4  11  -1        0.03        3.90      3.60 o
  -4  11  -1        0.03        1.23      1.80 o
   3  10  -1        5.16        5.56      2.13 o
  -3 -10   1        5.16        2.85      1.90 o
  -3 -10   1        5.16        6.83      1.70 o
   2  10  -1       96.92       88.53      5.76 o
  -2 -10   1       96.92       95.14      5.91 o
   2  10  -1       96.92       94.59      6.23 o
   1  10  -1       78.20       87.15      5.11 o
   1  10  -1       78.20       96.29      5.46 o
   1  10  -1       78.20       85.40      5.13 o
  -1 -10   1       78.20       89.38      5.86 o
   0  10  -1      260.94      257.73     12.35 o
   0 -10   1      260.94      281.16     14.31 o
   0  10  -1      260.94      257.88     12.40 o
  -1  10  -1       80.26      119.00      9.79 o
  -2  10  -1       48.14       50.42      3.35 o
  -2  10  -1       48.14       51.92      3.25 o
  -2  10  -1       48.14       47.44      5.86 o
  -2  10  -1       48.14       51.00      3.20 o
  -2  10  -1       48.14       47.97      3.28 o
  -3  10  -1        9.62        7.61      1.83 o
  -3  10  -1        9.62       10.66      2.18 o
  -3  10  -1        9.62       13.69      4.06 o
  -3  10  -1        9.62        7.11      1.80 o
  -4  10  -1        5.43        6.71      2.15 o
  -4  10  -1        5.43        6.96      4.31 o
  -4  10  -1        5.43        6.96      2.50 o
   4   9  -1        1.02        1.25      2.18 o
  -4  -9   1        1.02        0.70      2.28 o
  -3  -9   1        1.99        2.20      1.33 o
  -3  -9   1        1.99        5.31      2.03 o
   3   9  -1        1.99       -1.30      1.58 o
  -2  -9   1       34.91       31.37      2.45 o
  -2  -9   1       34.91       38.65      2.70 o
   2   9  -1       34.91       39.58      3.50 o
   2   9  -1       34.91       31.67      3.00 o
  -2  -9   1       34.91       38.20      3.10 o
  -1  -9   1       26.90       30.97      2.68 o
   1   9  -1       26.90       22.43      2.15 o
   1   9  -1       26.90       26.11      2.58 o
   1   9  -1       26.90       24.96      2.25 o
   1   9  -1       26.90       24.21      2.30 o
   0   9  -1       92.32       94.07      4.76 o
   0   9  -1       92.32       99.13      5.18 o
   0   9  -1       92.32       87.31      4.68 o
   0  -9   1       92.32      105.77      6.16 o
  -1   9  -1       27.78       81.26      7.21 o
  -2   9  -1       20.66       17.62      1.80 o
  -2   9  -1       20.66       21.15      4.06 o
  -2   9  -1       20.66       16.62      1.90 o
  -2   9  -1       20.66       18.45      1.88 o
  -2   9  -1       20.66       19.32      1.78 o
  -3   9  -1       27.95       28.69      3.15 o
  -3   9  -1       27.95       20.70      4.68 o
  -3   9  -1       27.95       25.86      2.70 o
  -3   9  -1       27.95       26.78      2.73 o
  -4   9  -1        2.04        0.60      3.33 o
  -4   9  -1        2.04        3.78      1.90 o
  -4   9  -1        2.04       -1.63      1.93 o
  -4  -8   1       10.23        8.41      2.78 o
  -4  -8   1       10.23        8.39      2.05 o
  -4  -8   1       10.23       10.44      2.85 o
   4   8  -1       10.23        6.81      2.58 o
   3   8  -1       17.67        8.64      2.18 o
   3   8  -1       17.67       13.02      3.08 o
  -3  -8   1       17.67       21.53      2.78 o
  -3  -8   1       17.67       11.59      1.93 o
   2   8  -1       13.99       13.12      2.00 o
   2   8  -1       13.99       18.00      2.23 o
   2   8  -1       13.99       15.24      2.33 o
  -2  -8   1       13.99       15.72      1.88 o
  -2  -8   1       13.99       16.85      2.03 o
  -2  -8   1       13.99       13.14      1.83 o
  -2  -8   1       13.99       13.87      1.28 o
   2   8  -1       13.99       13.42      2.35 o
  -1  -8   1       91.79       92.52      5.63 o
   1   8  -1       91.79      100.84      5.61 o
   1   8  -1       91.79       89.74      5.13 o
   1   8  -1       91.79       88.04      5.31 o
   1   8  -1       91.79      101.06      5.18 o
   0   8  -1        2.92        6.18      1.03 o
   0  -8   1        2.92        4.98      1.53 o
  -1   8  -1       62.89       72.21      6.38 o
  -2   8  -1      123.29      108.76      6.01 o
  -2   8  -1      123.29      104.65      5.61 o
  -2   8  -1      123.29      109.69      5.83 o
  -2   8  -1      123.29      109.61      5.71 o
  -2   8  -1      123.29      110.84      8.87 o
  -2   8  -1      123.29       98.59      5.66 o
  -3   8  -1        2.47        0.70      1.30 o
  -3   8  -1        2.47        3.10      1.50 o
  -3   8  -1        2.47        2.13      1.35 o
  -3   8  -1        2.47        1.73      2.88 o
  -4   8  -1        1.93       -0.68      1.85 o
  -4   8  -1        1.93        2.28      3.75 o
  -4   8  -1        1.93        1.98      1.80 o
   4  -8   1        1.93       -0.25      1.18 o
  -5   8  -1        0.23       -2.82      1.88 o
  -5   8  -1        0.23       -0.48      2.35 o
  -5   8  -1        0.23       -3.15      4.23 o
   5  -8   1        0.23       -0.43      1.58 o
  -4  -7   1        0.01        3.63      2.40 o
   4   7  -1        0.01        0.35      2.18 o
   4   7  -1        0.01        3.03      2.70 o
  -3  -7   1       10.35       12.22      1.95 o
   3   7  -1       10.35        9.34      2.70 o
  -3  -7   1       10.35       11.44      2.43 o
  -3  -7   1       10.35       11.71      1.85 o
   3   7  -1       10.35        9.59      2.28 o
  -3  -7   1       10.35        6.91      2.35 o
  -2  -7   1       47.23       50.75      3.18 o
  -2  -7   1       47.23       50.50      3.73 o
  -2  -7   1       47.23       51.15      3.68 o
   2   7  -1       47.23       60.16      4.26 o
   2   7  -1       47.23       60.43      4.36 o
  -2  -7   1       47.23       60.21      3.91 o
   2   7  -1       47.23       60.89      4.01 o
   2   7  -1       47.23       53.12      3.88 o
   1   7  -1      288.83      285.83     14.21 o
   1   7  -1      288.83      286.61     13.33 o
  -1  -7   1      288.83      265.56     14.06 o
   1   7  -1      288.83      283.98     13.36 o
   1   7  -1      288.83      273.60     13.91 o
   0   7  -1       22.98       25.28      1.73 o
   0  -7   1       22.98       24.76      2.35 o
  -1   7  -1      115.87      123.67      9.62 o
  -1   7  -1      115.87      137.24      6.69 o
  -2   7  -1       93.48       91.52      5.26 o
  -2   7  -1       93.48       90.50      5.36 o
  -2   7  -1       93.48       96.53      5.23 o
  -2   7  -1       93.48      100.44      5.23 o
  -2   7  -1       93.48      106.50      5.61 o
  -2   7  -1       93.48       95.78      7.96 o
  -3   7  -1       29.88       27.71      2.98 o
  -3   7  -1       29.88       27.91      2.88 o
  -3   7  -1       29.88       33.62      3.20 o
   3  -7   1       29.88       35.27      2.48 o
  -3   7  -1       29.88       38.78      5.43 o
   3  -7   1       29.88       39.18      2.58 o
  -3   7  -1       29.88       32.22      3.05 o
  -4   7  -1        0.09        0.58      3.45 o
  -4   7  -1        0.09       -2.10      1.40 o
  -4   7  -1        0.09        1.93      2.10 o
   4  -7   1        0.09       -1.88      1.25 o
  -5   7  -1        0.01       -2.85      1.90 o
  -5   7  -1        0.01       -3.73      4.00 o
   5  -7   1        0.01       -0.70      1.88 o
  -5   7  -1        0.01       -2.88      2.40 o
   5   6  -1       24.04       27.13      4.38 o
  -5  -6   1       24.04       26.16      4.48 o
   5   6  -1       24.04       20.58      4.68 o
  -4  -6   1        2.10       -3.12      2.08 o
   4   6  -1        2.10        5.58      2.60 o
   4   6  -1        2.10        1.08      2.58 o
  -3  -6   1       53.59       54.90      4.01 o
   3   6  -1       53.59       55.25      4.81 o
  -3  -6   1       53.59       56.80      4.53 o
   3   6  -1       53.59       58.41      4.41 o
  -3  -6   1       53.59       59.56      4.66 o
  -2  -6   1      190.26      200.74     10.62 o
   2   6  -1      190.26      204.72     10.87 o
   2   6  -1      190.26      205.30     10.30 o
  -2  -6   1      190.26      192.09     10.30 o
   2   6  -1      190.26      200.76     11.00 o
  -2  -6   1      190.26      193.57     10.62 o
   2   6  -1      190.26      195.35     10.25 o
   1   6  -1      218.03      218.39     11.08 o
   1   6  -1      218.03      225.74     11.35 o
  -1  -6   1      218.03      224.01     10.88 o
   1   6  -1      218.03      211.33     10.63 o
   0  -6   1      945.88     1047.49     49.86 o
  -1   6  -1      350.93      336.32     22.12 o
  -1   6  -1      350.93      356.99     16.83 o
  -2   6  -1       71.68       90.24      7.29 o
  -2   6  -1       71.68       81.03      4.76 o
  -2   6  -1       71.68       88.41      4.83 o
  -2   6  -1       71.68       92.84      5.13 o
  -2   6  -1       71.68       86.81      4.93 o
  -2   6  -1       71.68       82.63      4.71 o
   2  -6   1       71.68       80.68      4.36 o
  -3   6  -1        7.23        7.88      3.20 o
   3  -6   1        7.23        6.66      1.50 o
  -3   6  -1        7.23        7.33      1.73 o
  -3   6  -1        7.23        8.69      2.03 o
  -3   6  -1        7.23        6.76      1.83 o
   3  -6   1        7.23        6.21      1.45 o
   3  -6   1        7.23        6.56      1.13 o
  -3   6  -1        7.23        6.63      1.63 o
  -4   6  -1       12.09        9.24      2.93 o
  -4   6  -1       12.09       13.09      3.00 o
   4  -6   1       12.09       10.69      2.43 o
  -4   6  -1       12.09       18.85      4.76 o
  -4   6  -1       12.09        8.06      2.53 o
  -5   6  -1       18.09       21.85      4.21 o
  -5   6  -1       18.09       15.17      5.63 o
   5  -6   1       18.09       24.88      3.53 o
  -5   6  -1       18.09       24.11      3.70 o
   5   5  -1       60.91       66.49      6.11 o
   5   5  -1       60.91       75.88      6.96 o
  -5  -5   1       60.91       62.34      6.46 o
   4   5  -1        2.84       20.30      3.85 o
  -3  -5   1        2.65        0.70      1.85 o
   3   5  -1        2.65        0.05      1.93 o
   3   5  -1        2.65        2.83      1.73 o
  -3  -5   1        2.65        0.68      1.65 o
   3   5  -1        2.65        1.98      1.85 o
  -3  -5   1        2.65       -1.83      1.28 o
  -2  -5   1      206.78      224.45     11.73 o
   2   5  -1      206.78      258.32     12.85 o
  -2  -5   1      206.78      226.08     12.58 o
   2   5  -1      206.78      242.04     12.10 o
  -2  -5   1      206.78      255.64     12.80 o
   2   5  -1      206.78      241.94     12.08 o
   2   5  -1      206.78      249.25     12.95 o
   1   5  -1        9.34        9.16      1.45 o
  -1  -5   1        9.34        9.69      0.90 o
   1   5  -1        9.34        8.24      1.28 o
   1   5  -1        9.34        9.49      1.35 o
  -1  -5   1        9.34        9.16      1.20 o
   1   5  -1        9.34        9.84      1.25 o
  -1  -5   1        9.34       11.66      1.40 o
   0  -5   1      912.38      981.75     46.66 o
  -1   5  -1       23.33       32.44      1.95 o
  -1   5  -1       23.33       30.79      1.70 o
  -1   5  -1       23.33       29.39      3.30 o
  -2   5  -1      680.42      659.92     42.02 o
  -2   5  -1      680.42      694.39     31.35 o
  -2   5  -1      680.42      660.28     31.27 o
  -2   5  -1      680.42      672.23     32.78 o
   2  -5   1      680.42      696.17     32.70 o
   2  -5   1      680.42      673.11     30.85 o
  -2   5  -1      680.42      710.26     33.11 o
   2  -5   1      680.42      737.34     42.15 o
   2  -5   1      680.42      640.33     32.70 o
  -2   5  -1      680.42      659.47     32.60 o
  -3   5  -1       50.30       87.52      6.98 o
  -3   5  -1       50.30       64.69      4.46 o
  -3   5  -1       50.30       61.14      4.66 o
  -3   5  -1       50.30       61.16      4.71 o
   3  -5   1       50.30       58.16      4.31 o
  -3   5  -1       50.30       69.65      4.56 o
  -4   5  -1       56.11       53.05      4.61 o
  -4   5  -1       56.11       58.56      5.13 o
  -4   5  -1       56.11       57.41      7.03 o
   4  -5   1       56.11       60.51      4.71 o
  -4   5  -1       56.11       60.74      5.13 o
   4  -5   1       56.11       64.19      4.21 o
   5  -5   1       27.48       32.64      4.46 o
  -5   5  -1       27.48       43.01      7.31 o
  -5   5  -1       27.48       37.40      4.66 o
  -5   5  -1       27.48       30.71      5.31 o
   5   4  -1        4.47        0.98      2.75 o
   5   4  -1        4.47        1.23      2.35 o
  -5  -4   1        4.47        3.30      2.70 o
  -5  -4   1        4.47        4.21      2.25 o
  -4  -4   1        8.43        7.48      2.18 o
   4   4  -1        8.43       10.31      2.65 o
   4   4  -1        8.43        7.13      2.88 o
  -4  -4   1        8.43        3.63      2.28 o
   3   4  -1        2.33        2.03      1.78 o
  -3  -4   1        2.33        4.63      1.93 o
   3   4  -1        2.33        5.11      1.70 o
  -3  -4   1        2.33        1.15      1.33 o
   3   4  -1        2.33        2.28      1.70 o
  -3  -4   1        2.33        6.63      1.80 o
   2   4  -1      417.04      402.68     19.62 o
   2   4  -1      417.04      412.51     20.65 o
  -2  -4   1      417.04      426.04     19.47 o
   2   4  -1      417.04      392.42     20.82 o
  -2  -4   1      417.04      434.09     20.80 o
   2   4  -1      417.04      415.47     19.59 o
  -2  -4   1      417.04      393.60     20.60 o
  -1  -4   1       57.87       46.13      2.63 o
   1   4  -1       57.87       48.48      2.93 o
   1   4  -1       57.87       48.78      3.16 o
  -1  -4   1       57.87       50.18      3.00 o
  -1  -4   1       57.87       49.96      3.00 o
  -1  -4   1       57.87       49.18      2.73 o
  -1  -4   1       57.87       54.11      2.73 o
   1   4  -1       57.87       46.98      2.88 o
  -1  -4   1       57.87       46.13      2.98 o
  -1  -4   1       57.87       56.77      3.11 o
   1   4  -1       57.87       50.88      3.05 o
   0  -4   1      113.58      105.33      5.64 o
  -1   4  -1      129.55      144.29      7.09 o
  -1   4  -1      129.55      142.54      7.14 o
  -1   4  -1      129.55      140.01      6.66 o
  -1   4  -1      129.55      140.06      9.60 o
  -1   4  -1      129.55      141.51      6.66 o
   2  -4   1      287.60      294.79     15.14 o
   2  -4   1      287.60      326.68     19.81 o
  -2   4  -1      287.60      297.77     14.49 o
  -2   4  -1      287.60      317.35     14.57 o
  -2   4  -1      287.60      303.56     19.66 o
  -2   4  -1      287.60      294.39     15.22 o
  -2   4  -1      287.60      298.63     15.34 o
   3  -4   1      147.55      136.80      8.24 o
   3  -4   1      147.55      148.07      7.61 o
  -3   4  -1      147.55      144.02      7.99 o
  -3   4  -1      147.55      139.33      8.47 o
   3  -4   1      147.55      150.58      8.24 o
  -3   4  -1      147.55      147.15     11.00 o
  -3   4  -1      147.55      148.47      8.09 o
  -3   4  -1      147.55      145.69      8.54 o
  -4   4  -1        9.32        8.74      4.11 o
  -4   4  -1        9.32       10.11      2.73 o
  -4   4  -1        9.32        5.43      2.60 o
   4  -4   1        9.32        7.81      2.00 o
   4  -4   1        9.32        4.86      2.18 o
  -4   4  -1        9.32        9.59      2.35 o
  -5   4  -1       13.33       13.99      3.75 o
   5  -4   1       13.33       11.06      2.95 o
  -5   4  -1       13.33       11.16      3.23 o
  -5   4  -1       13.33       10.34      4.93 o
  -5   4  -1       13.33       16.07      3.18 o
   5   3  -1        9.50        4.76      3.23 o
   5   3  -1        9.50       13.07      3.18 o
  -5  -3   1        9.50       11.16      3.35 o
  -5  -3   1        9.50       10.56      2.85 o
   4   3  -1       86.59       89.56      6.86 o
   4   3  -1       86.59       86.43      6.11 o
  -4  -3   1       86.59       90.26      6.69 o
  -4  -3   1       86.59       83.30      5.93 o
   3   3  -1        1.30        2.03      1.53 o
   3   3  -1        1.30        0.83      1.50 o
  -3  -3   1        1.30        5.48      1.53 o
   3   3  -1        1.30        1.08      1.68 o
  -3  -3   1        1.30        3.55      1.60 o
  -2  -3   1      951.60      754.73     37.40 o
   2   3  -1      951.60      839.80     35.44 o
   2   3  -1      951.60      740.35     37.45 o
   2   3  -1      951.60      708.54     35.31 o
  -2  -3   1      951.60      833.20     35.34 o
  -2  -3   1      951.60      743.60     37.30 o
   2   3  -1      951.60      731.95     37.10 o
   1   3  -1     1050.68     1060.07     49.78 o
  -1  -3   1     1050.68      952.95     47.06 o
  -1  -3   1     1050.68     1090.84     47.11 o
  -1  -3   1     1050.68     1022.39     49.73 o
   1   3  -1     1050.68     1036.00     49.40 o
   1   3  -1     1050.68     1035.50     47.23 o
   1   3  -1     1050.68     1053.33     49.86 o
   1   3  -1     1050.68     1061.36     47.18 o
   0  -3   1       91.28       85.07      4.51 o
   0   3  -1       91.28       84.72      4.51 o
  -1   3  -1     1297.42     1408.45     66.57 o
  -1   3  -1     1297.42     1384.95     63.35 o
  -1   3  -1     1297.42     1398.17     66.49 o
  -1   3  -1     1297.42     1329.50     83.77 o
   1  -3   1     1297.42     1457.39     66.95 o
  -1   3  -1     1297.42     1458.68     66.87 o
  -1   3  -1     1297.42     1390.12     63.40 o
   1  -3   1     1297.42     1386.42     67.05 o
  -1   3  -1     1297.42     1440.14     66.82 o
   1  -3   1     1297.42     1367.83     83.77 o
   2  -3   1        0.20       -1.13      0.75 o
  -2   3  -1        0.20       -1.01      0.68 o
  -2   3  -1        0.20        0.05      0.80 o
   2  -3   1        0.20       -1.24      0.83 o
   2  -3   1        0.20        0.55      0.70 o
  -2   3  -1        0.20       -0.35      1.73 o
  -2   3  -1        0.20       -0.15      0.95 o
  -2   3  -1        0.20       -1.03      0.80 o
   2  -3   1        0.20        1.08      1.53 o
   2  -3   1        0.20       -0.85      0.70 o
   3  -3   1        0.16       -0.68      1.35 o
   3  -3   1        0.16       -0.35      1.18 o
  -3   3  -1        0.16        0.65      2.53 o
  -3   3  -1        0.16       -0.83      1.25 o
   3  -3   1        0.16       -1.31      0.88 o
  -3   3  -1        0.16       -1.58      1.05 o
   3  -3   1        0.16       -1.40      1.00 o
  -3   3  -1        0.16        0.10      1.20 o
  -3   3  -1        0.16       -0.65      1.30 o
  -4   3  -1        6.01        7.43      2.35 o
  -4   3  -1        6.01        4.06      1.88 o
  -4   3  -1        6.01        7.63      2.35 o
  -4   3  -1        6.01        1.93      3.58 o
   4  -3   1        6.01        7.43      1.93 o
   4  -3   1        6.01        9.79      2.38 o
  -5   3  -1        0.26       -3.53      2.35 o
  -5   3  -1        0.26       -3.83      2.55 o
   5  -3   1        0.26       -3.34      2.23 o
  -5   3  -1        0.26       -2.89      1.93 o
  -5  -2   1        3.34        2.20      2.80 o
   5   2  -1        3.34        7.01      2.75 o
   5   2  -1        3.34        2.90      2.98 o
  -5  -2   1        3.34        4.53      2.28 o
   4   2  -1       14.62       11.89      3.05 o
   4   2  -1       14.62       10.31      2.65 o
  -4  -2   1       14.62       17.10      2.80 o
  -4  -2   1       14.62       11.54      3.03 o
   3   2  -1       81.05       73.39      5.01 o
  -3  -2   1       81.05       69.66      5.31 o
  -3  -2   1       81.05       74.49      4.91 o
   3   2  -1       81.05       78.07      5.48 o
   2   2  -1       36.94       42.91      3.23 o
   2   2  -1       36.94       34.85      3.23 o
   2   2  -1       36.94       40.13      2.90 o
   2   2  -1       36.94       37.00      2.88 o
  -2  -2   1       36.94       38.21      3.08 o
   2   2  -1       36.94       38.66      4.18 o
  -2  -2   1       36.94       43.76      3.38 o
  -2  -2   1       36.94       38.16      2.85 o
   1   2  -1       53.34       52.39      3.21 o
   1   2  -1       53.34       56.35      3.06 o
  -1  -2   1       53.34       58.48      3.28 o
  -1  -2   1       53.34       53.27      3.21 o
  -1  -2   1       53.34       54.92      3.01 o
   1   2  -1       53.34       52.44      3.31 o
   1   2  -1       53.34       54.25      3.21 o
   1   2  -1       53.34       54.07      3.08 o
  -1  -2   1       53.34       57.30      3.03 o
   0   2  -1     1333.30     1294.49     59.98 o
   0  -2   1     1333.30     1260.09     60.03 o
  -1   2  -1     4098.45     4030.05    193.38 o
  -1   2  -1     4098.45     4109.66    183.34 o
  -1   2  -1     4098.45     4094.86    192.23 o
   1  -2   1     4098.45     4238.96    183.68 o
   1  -2   1     4098.45     4050.60    193.61 o
  -1   2  -1     4098.45     4225.86    193.35 o
  -1   2  -1     4098.45     3959.36    241.61 o
   1  -2   1     4098.45     4030.42    241.53 o
  -1   2  -1     4098.45     4042.16    183.49 o
   1  -2   1     4098.45     3984.96    192.72 o
   2  -2   1       50.66       52.18      3.46 o
  -2   2  -1       50.66       51.53      3.51 o
   2  -2   1       50.66       53.08      3.56 o
   2  -2   1       50.66       51.50      4.63 o
   2  -2   1       50.66       51.28      3.18 o
  -2   2  -1       50.66       52.31      3.38 o
  -2   2  -1       50.66       53.63      3.58 o
  -2   2  -1       50.66       50.80      3.28 o
   2  -2   1       50.66       52.08      3.23 o
  -2   2  -1       50.66       45.45      4.66 o
   3  -2   1       24.26       25.78      2.95 o
  -3   2  -1       24.26       26.66      3.05 o
  -4   2  -1       56.96       61.04      5.21 o
  -4   2  -1       56.96       55.93      4.66 o
  -4   2  -1       56.96       63.56      5.23 o
  -4   2  -1       56.96       55.40      6.78 o
   4  -2   1       56.96       57.08      4.91 o
   4  -2   1       56.96       62.39      4.51 o
   5  -2   1       15.74       12.99      2.78 o
  -5   2  -1       15.74        7.53      3.00 o
   5  -2   1       15.74       12.14      3.10 o
  -5   2  -1       15.74       18.75      3.78 o
  -5   2  -1       15.74       18.02      3.23 o
  -5  -1   1       30.53       39.83      4.53 o
   5   1  -1       30.53       44.93      4.68 o
  -5  -1   1       30.53       35.17      5.01 o
   5   1  -1       30.53       33.64      4.96 o
  -4  -1   1      106.37      109.32      7.14 o
   4   1  -1      106.37      112.98      7.76 o
   4   1  -1      106.37      112.43      7.11 o
  -4  -1   1      106.37      107.55      7.64 o
  -3  -1   1       27.26       30.37      3.63 o
   3   1  -1       27.26       28.19      3.50 o
  -3  -1   1       27.26       32.97      3.30 o
  -3  -1   1       27.26       32.07      3.60 o
   3   1  -1       27.26       31.12      3.23 o
   2   1  -1        8.38       13.07      1.70 o
  -2  -1   1        8.38       10.49      1.60 o
  -2  -1   1        8.38       11.89      1.78 o
   2   1  -1        8.38       16.35      2.60 o
   2   1  -1        8.38       13.52      1.95 o
  -2  -1   1        8.38       13.02      2.00 o
  -2  -1   1        8.38       10.99      1.83 o
   2   1  -1        8.38       10.66      1.80 o
   2   1  -1        8.38       11.41      1.63 o
   1   1  -1       62.38       46.87      2.91 o
   1   1  -1       62.38       49.27      2.86 o
   1   1  -1       62.38       49.35      2.71 o
   1   1  -1       62.38       40.53      3.63 o
  -1  -1   1       62.38       45.74      2.66 o
   1   1  -1       62.38       46.64      2.68 o
  -1  -1   1       62.38       49.37      2.91 o
  -1  -1   1       62.38       47.74      2.86 o
   1   1  -1       62.38       48.27      2.83 o
  -1  -1   1       62.38       48.65      2.68 o
   0   1  -1     1338.70      777.48     36.87 o
  -1   1  -1      219.03       47.24      2.89 o
   1  -1   1      219.03       49.72      2.89 o
  -1   1  -1      219.03       53.49      2.99 o
   1  -1   1      219.03       50.25      2.69 o
   1  -1   1      219.03       48.72      2.91 o
  -1   1  -1      219.03       49.35      3.82 o
  -1   1  -1      219.03       46.81      2.71 o
   1  -1   1      219.03       50.12      2.84 o
  -1   1  -1      219.03       50.65      2.74 o
  -1   1  -1      219.03       50.45      2.86 o
   1  -1   1      219.03       51.60      2.71 o
   2  -1   1      826.55      753.54     47.14 o
   2  -1   1      826.55      771.46     37.88 o
  -2   1  -1      826.55      815.58     35.92 o
  -2   1  -1      826.55      794.31     37.93 o
   2  -1   1      826.55      767.03     35.74 o
  -2   1  -1      826.55      785.73     35.89 o
  -2   1  -1      826.55      770.73     37.61 o
   2  -1   1      826.55      797.38     37.78 o
  -2   1  -1      826.55      749.31     47.25 o
   3  -1   1       73.69       70.08      5.13 o
  -3   1  -1       73.69       70.91      5.23 o
  -3   1  -1       73.69       70.68      6.59 o
   3  -1   1       73.69       79.70      4.83 o
  -3   1  -1       73.69       71.21      4.88 o
  -3   1  -1       73.69       73.16      5.31 o
   4  -1   1       14.14       11.76      2.70 o
  -4   1  -1       14.14        8.89      2.68 o
  -4   1  -1       14.14       15.52      3.00 o
  -4   1  -1       14.14       17.40      2.73 o
   4  -1   1       14.14       14.02      2.45 o
  -5   1  -1        3.22        0.65      1.85 o
   5  -1   1        3.22        4.53      2.60 o
   5  -1   1        3.22        2.53      2.18 o
  -5   1  -1        3.22        5.06      3.05 o
  -5   1  -1        3.22        2.38      2.73 o
  -5   0   1       20.22       18.65      3.78 o
  -5   0   1       20.22       16.97      3.28 o
   5   0  -1       20.22       19.50      3.30 o
   5   0  -1       20.22       27.33      4.38 o
  -4   0   1        0.52        0.88      1.58 o
  -4   0   1        0.52       -2.08      1.58 o
   4   0  -1        0.52       -1.15      1.50 o
   4   0  -1        0.52       -1.35      1.73 o
  -4   0   1        0.52       -1.18      1.98 o
   4   0  -1        0.52       -0.80      1.60 o
  -3   0   1       29.68       32.19      3.38 o
   3   0  -1       29.68       29.99      3.20 o
  -3   0   1       29.68       28.71      2.83 o
  -3   0   1       29.68       30.47      3.15 o
   3   0  -1       29.68       29.11      2.95 o
   2   0  -1      638.84      708.11     33.19 o
  -2   0   1      638.84      705.32     35.05 o
   2   0  -1      638.84      751.05     33.16 o
   2   0  -1      638.84      697.68     43.57 o
   2   0  -1      638.84      733.71     35.02 o
  -2   0   1      638.84      685.59     43.62 o
  -2   0   1      638.84      773.23     33.31 o
  -2   0   1      638.84      714.83     34.85 o
  -2   0   1      638.84      719.43     33.19 o
   2   0  -1      638.84      696.52     35.12 o
   1   0  -1      798.75      907.42     41.76 o
   1   0  -1      798.75      897.60     41.48 o
   1   0  -1      798.75      879.62     39.61 o
   1   0  -1      798.75      887.76     39.54 o
  -1   0   1      798.75      860.34     41.74 o
   1   0  -1      798.75      816.96     52.01 o
   1   0  -1      798.75      836.26     41.79 o
  -1   0   1      798.75      879.62     41.79 o
  -1   0   1      798.75      891.43     39.59 o
  -1   0   1      798.75      888.90     39.59 o
  -1   0   1      798.75      887.51     41.51 o
  -1   0   1      798.75      804.44     52.03 o
   1   0   1      833.81      930.80     43.18 o
   1   0   1      833.81      911.43     43.49 o
  -1   0  -1      833.81      923.39     43.23 o
  -1   0  -1      833.81      922.88     41.23 o
   1   0   1      833.81      921.34     41.21 o
  -1   0  -1      833.81      875.76     41.21 o
   1   0   1      833.81      894.35     41.21 o
  -1   0  -1      833.81      862.58     43.49 o
  -1   0  -1      833.81      935.28     43.56 o
   1   0   1      833.81      898.25     54.31 o
   1   0   1      833.81      906.87     43.56 o
   2   0   1       34.56       31.80      2.80 o
  -2   0  -1       34.56       34.22      2.75 o
  -2   0  -1       34.56       31.77      2.63 o
   2   0   1       34.56       29.89      2.50 o
   2   0   1       34.56       27.64      2.80 o
  -2   0  -1       34.56       33.00      2.85 o
  -2   0  -1       34.56       33.07      2.88 o
   3   0   1       37.25       14.37      2.43 o
   4   0   1       34.31       34.75      3.55 o
  -4   0  -1       34.31       38.23      4.23 o
   4   0   1       34.31       33.62      4.08 o
  -4   0  -1       34.31       31.87      3.63 o
  -4   0  -1       34.31       36.95      4.33 o
  -5   0  -1        1.35        3.28      2.60 o
   5   0   1        1.35        4.33      2.40 o
   5   0   1        1.35        7.33      2.98 o
  -5   0  -1        1.35        1.95      2.08 o
   5  -1  -1        0.26        1.70      2.40 o
   5  -1  -1        0.26       -1.33      1.83 o
  -5   1   1        0.26       -1.20      2.28 o
  -5   1   1        0.26        0.20      1.78 o
  -4   1   1       32.41       42.16      4.26 o
   4  -1  -1       32.41       41.13      4.23 o
   4  -1  -1       32.41       43.43      3.81 o
  -4   1   1       32.41       39.80      4.11 o
  -4   1   1       32.41       34.82      3.75 o
   4  -1  -1       32.41       30.62      3.43 o
  -3   1   1        0.65        0.60      2.28 o
  -3   1   1        0.65       -0.08      1.38 o
   3  -1  -1        0.65       -1.28      1.48 o
  -3   1   1        0.65       -1.40      1.63 o
   3  -1  -1        0.65       -0.75      1.30 o
  -3   1   1        0.65       -2.10      1.40 o
   3  -1  -1        0.65       -1.28      1.15 o
  -2   1   1       65.63       64.26      4.33 o
   2  -1  -1       65.63       65.01      5.36 o
  -2   1   1       65.63       63.48      4.26 o
  -2   1   1       65.63       69.54      4.06 o
  -2   1   1       65.63       67.41      4.13 o
   2  -1  -1       65.63       62.23      4.01 o
   2  -1  -1       65.63       67.24      4.26 o
   2  -1  -1       65.63       66.13      4.36 o
  -2   1   1       65.63       64.11      5.41 o
  -1   1   1      535.21      591.06     26.26 o
  -1   1   1      535.21      553.74     34.62 o
   1  -1  -1      535.21      571.22     27.74 o
   1  -1  -1      535.21      575.81     34.65 o
   1  -1  -1      535.21      565.03     27.62 o
  -1   1   1      535.21      563.87     27.41 o
   1  -1  -1      535.21      592.44     26.21 o
   1  -1  -1      535.21      564.80     26.23 o
  -1   1   1      535.21      581.23     27.74 o
   1  -1  -1      535.21      586.37     27.49 o
  -1   1   1      535.21      565.86     27.52 o
  -1   1   1      535.21      556.43     27.64 o
  -1   1   1      535.21      584.30     26.26 o
   0   1   1       55.06       40.30      2.16 o
   0   1   1       55.06       37.95      2.01 o
   0  -1  -1       55.06       35.67      2.13 o
   0   1   1       55.06       38.52      2.01 o
   0   1   1       55.06       38.57      2.11 o
   1   1   1        5.09        1.50      0.65 o
   1   1   1        5.09        2.60      0.75 o
  -1  -1  -1        5.09        4.66      0.95 o
  -1  -1  -1        5.09        3.48      0.75 o
  -1  -1  -1        5.09        1.43      0.73 o
   1   1   1        5.09        1.65      0.83 o
  -1  -1  -1        5.09        3.65      0.75 o
   1   1   1        5.09        3.58      0.75 o
  -1  -1  -1        5.09        3.45      0.83 o
   1   1   1        5.09        2.20      0.80 o
   2   1   1      726.59      742.24     35.06 o
   2   1   1      726.59      728.61     44.04 o
   2   1   1      726.59      729.04     33.37 o
  -2  -1  -1      726.59      693.38     35.26 o
  -2  -1  -1      726.59      714.30     33.40 o
  -2  -1  -1      726.59      762.56     35.51 o
   2   1   1      726.59      706.56     33.35 o
   2   1   1      726.59      704.17     35.36 o
  -2  -1  -1      726.59      715.41     35.06 o
  -3  -1  -1      363.02      372.61     18.40 o
  -3  -1  -1      363.02      377.55     19.56 o
   3   1   1      363.02      375.45     19.58 o
  -3  -1  -1      363.02      377.83     19.38 o
   3   1   1      363.02      363.36     18.25 o
   4   1   1       28.20       28.16      3.38 o
  -4  -1  -1       28.20       33.09      4.03 o
  -4  -1  -1       28.20       30.84      4.03 o
   4   1   1       28.20       29.71      4.06 o
  -4  -1  -1       28.20       26.96      3.38 o
  -5  -1  -1        0.27       -3.05      2.43 o
   5   1   1        0.27       -2.50      2.00 o
   5   1   1        0.27       -3.15      2.10 o
  -5  -1  -1        0.27       -2.70      1.80 o
   5  -2  -1        0.45        0.13      2.05 o
  -5   2   1        0.45       -2.53      2.00 o
  -5   2   1        0.45        1.40      2.00 o
   5  -2  -1        0.45       -2.25      1.50 o
  -4   2   1        0.05       -1.53      2.95 o
  -4   2   1        0.05       -0.10      1.83 o
   4  -2  -1        0.05        0.40      1.88 o
   4  -2  -1        0.05       -0.50      1.33 o
  -4   2   1        0.05        0.23      2.00 o
  -4   2   1        0.05       -0.15      1.53 o
   3  -2  -1      258.37      286.04     14.31 o
   3  -2  -1      258.37      282.85     13.83 o
  -3   2   1      258.37      279.87     14.01 o
   3  -2  -1      258.37      296.91     14.71 o
  -3   2   1      258.37      270.05     14.76 o
   3  -2  -1      258.37      267.54     14.76 o
  -3   2   1      258.37      263.13     18.42 o
  -3   2   1      258.37      272.58     14.79 o
   2  -2  -1        0.02        0.15      0.93 o
   2  -2  -1        0.02        0.38      0.88 o
  -2   2   1        0.02       -1.35      0.90 o
   2  -2  -1        0.02       -0.73      0.93 o
  -2   2   1        0.02        2.88      1.73 o
  -2   2   1        0.02        0.30      0.88 o
  -2   2   1        0.02       -0.25      0.80 o
   2  -2  -1        0.02        1.43      1.43 o
  -2   2   1        0.02        1.63      1.05 o
   2  -2  -1        0.02       -0.88      0.73 o
   1  -2  -1        0.98        0.95      0.58 o
   1  -2  -1        0.98       -0.85      1.00 o
  -1   2   1        0.98        1.28      0.63 o
  -1   2   1        0.98        1.10      0.58 o
  -1   2   1        0.98       -0.68      1.08 o
  -1   2   1        0.98        0.40      0.53 o
  -1   2   1        0.98       -0.28      0.53 o
  -1   2   1        0.98        1.25      0.70 o
   1  -2  -1        0.98        0.78      0.53 o
   1  -2  -1        0.98        0.75      0.50 o
  -1  -2  -1     3044.12      883.70     40.14 o
   1   2   1      811.00      884.51     39.35 o
  -1  -2  -1      811.00      900.71     39.35 o
   1   2   1      811.00      846.17     39.33 o
  -1  -2  -1      811.00      776.29     41.12 o
   1   2   1      811.00      878.78     41.52 o
   1   2   1      811.00      883.45     41.60 o
  -1  -2  -1      811.00      885.29     41.60 o
   1   2   1      811.00      881.05     41.25 o
  -1  -2  -1      811.00      839.25     41.52 o
   2   2   1       19.03       22.55      2.15 o
  -2  -2  -1       19.03       22.33      2.13 o
   2   2   1       19.03       25.21      2.50 o
   2   2   1       19.03       19.05      2.45 o
  -2  -2  -1       19.03       20.25      2.38 o
  -2  -2  -1       19.03       16.85      2.18 o
   2   2   1       19.03       18.60      2.05 o
  -2  -2  -1       19.03       16.62      2.28 o
   3   2   1      323.19      381.53     18.05 o
  -3  -2  -1      323.19      369.70     19.00 o
   3   2   1      323.19      358.57     19.20 o
  -3  -2  -1      323.19      355.89     19.10 o
  -3  -2  -1      323.19      360.45     18.02 o
  -4  -2  -1        6.79        8.56      2.68 o
   4   2   1        6.79        2.48      2.25 o
  -4  -2  -1        6.79        4.96      2.38 o
  -4  -2  -1        6.79        2.83      1.93 o
   4   2   1        6.79        6.11      2.23 o
  -5  -2  -1        0.73       -0.93      1.93 o
   5   2   1        0.73       -0.68      2.53 o
  -5  -2  -1        0.73       -0.10      2.53 o
   5   2   1        0.73       -1.40      2.05 o
  -5   3   1       61.45       59.11      5.33 o
  -5   3   1       61.45       63.94      5.86 o
  -5   3   1       61.45       59.71      7.71 o
   5  -3  -1       61.45       65.19      5.83 o
  -5   3   1       61.45       62.21      6.06 o
  -4   3   1       16.57       18.05      4.43 o
   4  -3  -1       16.57       15.32      2.63 o
  -4   3   1       16.57       12.44      2.45 o
  -4   3   1       16.57       22.60      3.25 o
   4  -3  -1       16.57       17.07      2.50 o
  -4   3   1       16.57       13.32      2.98 o
   3  -3  -1       68.64       74.91      4.68 o
  -3   3   1       68.64       73.94      5.13 o
   3  -3  -1       68.64       66.55      4.96 o
  -3   3   1       68.64       68.50      6.61 o
   3  -3  -1       68.64       71.53      4.53 o
  -3   3   1       68.64       70.91      4.73 o
  -3   3   1       68.64       73.29      5.16 o
   3  -3  -1       68.64       81.57      4.96 o
   2  -3  -1       38.67       42.04      3.18 o
  -2   3   1       38.67       40.76      3.20 o
  -2   3   1       38.67       40.38      3.23 o
  -2   3   1       38.67       46.47      3.10 o
   2  -3  -1       38.67       50.02      4.46 o
  -2   3   1       38.67       55.33      4.58 o
   2  -3  -1       38.67       45.94      2.93 o
   2  -3  -1       38.67       43.04      2.85 o
   2  -3  -1       38.67       43.86      3.05 o
  -2   3   1       38.67       41.33      3.03 o
  -2   3   1       38.67       44.01      2.98 o
  -1   3   1      351.97      371.70     17.27 o
  -1   3   1      351.97      363.16     16.47 o
  -1   3   1      351.97      353.92     16.40 o
  -1   3   1      351.97      381.19     17.50 o
   1  -3  -1      351.97      350.23     16.27 o
  -1   3   1      351.97      348.68     22.10 o
   1  -3  -1      351.97      355.91     17.37 o
  -1   3   1      351.97      354.28     17.35 o
  -1   3   1      351.97      324.70     17.07 o
   0   3   1       64.55       56.18      2.83 o
   0   3   1       64.55       49.69      3.03 o
   0  -3  -1       64.55       52.30      2.98 o
   0  -3  -1       64.55       59.51      2.76 o
   0  -3  -1       64.55       56.63      2.73 o
   0   3   1       64.55       53.70      3.03 o
   0   3   1       64.55       56.33      3.06 o
   0  -3  -1       64.55       56.41      2.98 o
   0   3   1       64.55       52.40      2.91 o
   0   3   1       64.55       56.56      2.86 o
  -1  -3  -1       25.18       28.04      1.95 o
   1   3   1       25.18       26.49      2.03 o
  -1  -3  -1       25.18       28.21      2.20 o
  -1  -3  -1       25.18       30.79      1.70 o
  -1  -3  -1       25.18       27.79      1.88 o
   1   3   1       25.18       25.84      2.20 o
  -1  -3  -1       25.18       28.79      2.18 o
   1   3   1       25.18       27.49      1.98 o
  -1  -3  -1       25.18       25.21      2.00 o
   1   3   1       25.18       25.24      2.05 o
   2   3   1       17.87       15.75      1.90 o
   2   3   1       17.87       14.42      2.13 o
  -2  -3  -1       17.87       15.19      1.80 o
  -2  -3  -1       17.87       16.30      2.25 o
  -2  -3  -1       17.87       14.79      2.05 o
   2   3   1       17.87       15.35      2.13 o
   2   3   1       17.87       16.75      1.93 o
  -2  -3  -1       17.87       13.37      2.00 o
  -3  -3  -1       30.64       32.42      3.10 o
  -3  -3  -1       30.64       31.29      3.33 o
   3   3   1       30.64       35.47      3.55 o
   3   3   1       30.64       36.07      3.20 o
  -4  -3  -1        8.78        8.26      2.23 o
   4   3   1        8.78        4.83      2.13 o
  -4  -3  -1        8.78       10.24      2.75 o
   4   3   1        8.78       11.44      2.83 o
   5   3   1        2.24       -0.48      2.25 o
  -5  -3  -1        2.24        3.68      2.83 o
  -5  -3  -1        2.24        1.40      2.13 o
   5   3   1        2.24        0.63      2.70 o
   5  -4  -1        7.11        7.73      2.78 o
  -5   4   1        7.11        7.86      2.63 o
  -5   4   1        7.11        8.81      3.40 o
  -5   4   1        7.11        5.66      4.56 o
  -5   4   1        7.11       10.09      3.20 o
  -4   4   1       49.01       51.80      6.68 o
   4  -4  -1       49.01       39.63      3.58 o
   4  -4  -1       49.01       40.61      4.13 o
  -4   4   1       49.01       41.68      4.21 o
  -4   4   1       49.01       42.76      4.68 o
  -4   4   1       49.01       38.50      3.93 o
  -3   4   1       47.99       58.51      5.78 o
  -3   4   1       47.99       52.20      3.91 o
   3  -4  -1       47.99       46.69      3.98 o
  -3   4   1       47.99       50.60      4.21 o
   3  -4  -1       47.99       61.54      3.76 o
   3  -4  -1       47.99       51.72      3.86 o
  -3   4   1       47.99       60.94      4.18 o
  -3   4   1       47.99       49.22      4.11 o
   2  -4  -1       96.62       71.60      4.48 o
  -2   4   1       96.62       77.86      4.61 o
   2  -4  -1       96.62       63.29      3.96 o
  -2   4   1       96.62       78.64      4.68 o
  -2   4   1       96.62       82.09      4.46 o
   1  -4  -1     1128.72     1318.19     62.21 o
   1  -4  -1     1128.72     1347.04     59.11 o
  -1   4   1     1128.72     1309.41     62.11 o
  -1   4   1     1128.72     1199.70     61.55 o
  -1   4   1     1128.72     1324.98     58.90 o
  -1   4   1     1128.72     1370.74     61.78 o
  -1   4   1     1128.72     1300.40     78.19 o
   1  -4  -1     1128.72     1229.36     61.98 o
  -1   4   1     1128.72     1324.88     58.90 o
   0  -4  -1      865.23      499.74     23.37 o
   0   4   1      865.23      468.61     22.11 o
   0   4   1      865.23      493.69     23.39 o
   0   4   1      865.23      476.47     23.17 o
  -1  -4  -1        0.37        0.35      0.98 o
  -1  -4  -1        0.37        1.13      0.63 o
   1   4   1        0.37       -1.58      1.05 o
  -1  -4  -1        0.37       -0.55      0.58 o
   1   4   1        0.37       -0.95      0.88 o
   1   4   1        0.37       -0.70      1.00 o
   1   4   1        0.37        1.43      0.85 o
   2   4   1      378.51      381.65     18.23 o
   2   4   1      378.51      380.82     19.39 o
  -2  -4  -1      378.51      360.64     19.19 o
   2   4   1      378.51      379.50     19.16 o
  -2  -4  -1      378.51      395.42     19.41 o
  -2  -4  -1      378.51      392.54     18.98 o
  -2  -4  -1      378.51      376.46     18.03 o
   2   4   1      378.51      362.72     18.18 o
   3   4   1       42.30       47.84      3.91 o
  -3  -4  -1       42.30       46.34      3.73 o
  -3  -4  -1       42.30       49.19      4.21 o
   3   4   1       42.30       53.47      4.43 o
   3   4   1       42.30       53.55      4.48 o
  -3  -4  -1       42.30       49.57      4.11 o
   4   4   1        1.13       -1.53      1.65 o
   4   4   1        1.13       -1.78      1.85 o
  -4  -4  -1        1.13        0.95      2.18 o
  -4  -4  -1        1.13        1.18      1.73 o
   5   4   1        0.00        0.65      2.33 o
   5   4   1        0.00       -2.28      2.63 o
  -5  -4  -1        0.00        3.35      3.05 o
  -5  -4  -1        0.00        1.95      2.05 o
  -5   5   1       38.35       38.25      4.46 o
  -5   5   1       38.35       26.23      4.56 o
   5  -5  -1       38.35       36.97      4.56 o
  -5   5   1       38.35       36.72      5.28 o
  -5   5   1       38.35       31.39      6.51 o
  -4   5   1       14.93       12.74      3.10 o
   4  -5  -1       14.93       15.19      2.30 o
  -4   5   1       14.93       13.52      2.95 o
  -4   5   1       14.93       17.00      2.80 o
  -4   5   1       14.93       18.12      4.66 o
   4  -5  -1       14.93        9.14      2.60 o
  -3   5   1       64.67       62.74      4.28 o
   3  -5  -1       64.67       54.03      4.03 o
   3  -5  -1       64.67       58.59      4.01 o
  -3   5   1       64.67       53.55      5.78 o
  -3   5   1       64.67       59.16      4.06 o
   3  -5  -1       64.67       53.25      3.56 o
  -3   5   1       64.67       51.10      4.26 o
  -3   5   1       64.67       58.11      4.31 o
  -2   5   1      112.20      117.61      6.01 o
  -2   5   1      112.20      115.28      6.29 o
   2  -5  -1      112.20      106.79      6.06 o
  -2   5   1      112.20      107.79      5.86 o
  -2   5   1      112.20      101.01      8.36 o
   2  -5  -1      112.20      111.05      5.48 o
  -2   5   1      112.20      104.99      6.04 o
  -2   5   1      112.20      102.58      6.21 o
   2  -5  -1      112.20      117.18      6.01 o
  -1   5   1       79.33       73.75      6.04 o
   1  -5  -1       79.33       73.98      3.91 o
  -1   5   1       79.33       79.71      4.01 o
  -1   5   1       79.33       75.13      3.96 o
  -1   5   1       79.33       78.83      4.16 o
  -1   5   1       79.33       82.07      4.28 o
  -1   5   1       79.33       70.60      3.98 o
   0   5   1       10.08       15.12      1.23 o
   0   5   1       10.08       17.30      1.45 o
   0   5   1       10.08       14.27      1.30 o
   1   5   1       96.56       90.61      5.11 o
   1   5   1       96.56      109.54      5.21 o
  -1  -5  -1       96.56       87.36      5.33 o
   1   5   1       96.56       95.97      5.56 o
  -1  -5  -1       96.56       96.12      5.08 o
   1   5   1       96.56       96.27      5.41 o
  -2  -5  -1       28.57       36.57      3.15 o
  -2  -5  -1       28.57       34.70      2.45 o
  -2  -5  -1       28.57       42.21      3.35 o
   2   5   1       28.57       34.77      2.95 o
  -2  -5  -1       28.57       30.89      2.58 o
   2   5   1       28.57       37.60      3.30 o
   2   5   1       28.57       38.83      3.20 o
   3   5   1       74.09       63.82      5.38 o
  -3  -5  -1       74.09       71.81      5.43 o
  -3  -5  -1       74.09       72.48      4.83 o
   3   5   1       74.09       72.81      5.11 o
   3   5   1       74.09       80.04      5.68 o
  -3  -5  -1       74.09       73.79      5.66 o
   4   5   1        4.22       -0.33      2.13 o
  -4  -5  -1        4.22        1.25      2.03 o
  -4  -5  -1        4.22        2.73      2.43 o
   4   5   1        4.22        2.90      2.78 o
   5   5   1        5.36        3.53      3.28 o
  -5  -5  -1        5.36        3.03      3.18 o
   5   5   1        5.36        3.88      2.90 o
   5  -6  -1       18.80       22.08      3.43 o
  -5   6   1       18.80       16.30      5.76 o
  -5   6   1       18.80       19.00      3.35 o
   4  -6  -1       11.28        8.99      2.40 o
  -4   6   1       11.28       18.42      4.66 o
  -4   6   1       11.28        6.71      2.83 o
  -4   6   1       11.28        7.16      2.68 o
  -4   6   1       11.28        5.93      2.20 o
   3  -6  -1      191.60      185.89     10.47 o
  -3   6   1      191.60      197.96     10.24 o
  -3   6   1      191.60      200.54     10.65 o
   3  -6  -1      191.60      190.47      9.59 o
  -3   6   1      191.60      204.60     10.42 o
  -3   6   1      191.60      189.22     14.13 o
   3  -6  -1      191.60      207.43     10.40 o
  -3   6   1      191.60      191.70     10.92 o
  -3   6   1      191.60      187.26     10.82 o
  -2   6   1      328.83      369.89     17.97 o
  -2   6   1      328.83      369.23     17.35 o
   2  -6  -1      328.83      361.49     17.87 o
   2  -6  -1      328.83      361.16     17.77 o
  -2   6   1      328.83      402.95     18.33 o
  -2   6   1      328.83      335.69     23.54 o
  -2   6   1      328.83      357.23     18.15 o
  -2   6   1      328.83      354.29     17.22 o
  -1   6   1      200.58      237.72     11.20 o
  -1   6   1      200.58      223.41     10.50 o
  -1   6   1      200.58      210.71     10.90 o
  -1   6   1      200.58      219.55     10.57 o
  -1   6   1      200.58      219.80     10.57 o
  -1   6   1      200.58      228.63     11.03 o
   0   6   1       14.40       13.87      1.40 o
   0   6   1       14.40       11.92      1.18 o
   0   6   1       14.40       11.36      1.18 o
   1   6   1        4.19        4.98      1.35 o
   1   6   1        4.19        5.51      1.15 o
  -1  -6  -1        4.19        3.23      1.08 o
   1   6   1        4.19        3.95      1.28 o
  -2  -6  -1      259.33      254.29     12.43 o
  -2  -6  -1      259.33      267.75     13.61 o
   2   6   1      259.33      244.37     12.78 o
   2   6   1      259.33      263.79     12.90 o
   2   6   1      259.33      254.84     13.56 o
   2   6   1      259.33      249.30     13.68 o
  -2  -6  -1      259.33      249.15     13.41 o
  -2  -6  -1      259.33      258.83     12.68 o
  -3  -6  -1      101.64      113.08      7.16 o
   3   6   1      101.64      102.14      6.51 o
  -3  -6  -1      101.64      103.24      6.96 o
  -3  -6  -1      101.64      101.81      5.83 o
   3   6   1      101.64       99.51      7.04 o
  -3  -6  -1      101.64       99.48      6.08 o
  -4  -6  -1        2.38        2.25      2.58 o
   4   6   1        2.38       -3.13      2.20 o
  -4  -6  -1        2.38        3.70      2.65 o
   4   6   1        2.38        3.45      2.45 o
   5  -7  -1       29.23       32.12      3.88 o
  -5   7   1       29.23       36.05      6.83 o
  -5   7   1       29.23       24.13      3.70 o
  -4   7   1        3.62        1.75      3.43 o
  -4   7   1        3.62        0.55      1.65 o
   4  -7  -1        3.62        3.40      1.73 o
  -4   7   1        3.62        1.55      2.25 o
  -3   7   1       20.39       18.55      2.43 o
   3  -7  -1       20.39       19.78      2.03 o
  -3   7   1       20.39       20.28      2.68 o
   3  -7  -1       20.39       21.20      2.20 o
  -3   7   1       20.39       21.18      2.83 o
  -3   7   1       20.39       21.35      2.48 o
  -3   7   1       20.39       16.10      3.96 o
   3  -7  -1       20.39       17.22      1.53 o
  -3   7   1       20.39       20.90      2.45 o
  -2   7   1      159.77      157.90      7.76 o
  -2   7   1      159.77      150.81      7.64 o
  -2   7   1      159.77      149.08      8.12 o
  -2   7   1      159.77      142.39      7.81 o
  -2   7   1      159.77      150.31      8.09 o
  -2   7   1      159.77      136.98     11.02 o
  -1   7   1      169.67      167.89      8.37 o
  -1   7   1      169.67      161.48      8.09 o
  -1   7   1      169.67      172.70      8.67 o
  -1   7   1      169.67      170.02      8.19 o
   0   7   1      380.34      345.81     16.33 o
   0   7   1      380.34      367.50     17.35 o
   0   7   1      380.34      340.35     17.00 o
  -1  -7  -1       17.48       17.10      1.65 o
   1   7   1       17.48       18.72      1.88 o
  -1  -7  -1       17.48       17.30      1.78 o
   1   7   1       17.48       21.85      2.23 o
  -1  -7  -1       17.48       15.67      1.60 o
   1   7   1       17.48       18.20      1.83 o
   1   7   1       17.48       16.32      1.93 o
   2   7   1      118.62      133.05      7.41 o
   2   7   1      118.62      135.45      7.94 o
  -2  -7  -1      118.62      133.82      7.04 o
   2   7   1      118.62      130.67      7.94 o
   2   7   1      118.62      130.94      7.41 o
  -2  -7  -1      118.62      129.92      7.54 o
  -3  -7  -1       14.22       12.27      2.03 o
  -3  -7  -1       14.22        8.14      2.43 o
   3   7   1       14.22       13.94      2.83 o
   3   7   1       14.22       15.74      2.60 o
  -3  -7  -1       14.22       16.82      1.95 o
   4   7   1        4.29        0.55      2.65 o
   4   7   1        4.29        5.23      2.55 o
  -4  -7  -1        4.29        4.48      2.58 o
   5  -8  -1        8.26        9.59      2.35 o
  -5   8   1        8.26       12.37      5.13 o
  -5   8   1        8.26        5.33      2.43 o
  -4   8   1        0.50        2.55      3.45 o
  -4   8   1        0.50       -1.58      1.88 o
   4  -8  -1        0.50       -0.23      1.33 o
  -4   8   1        0.50        3.25      1.78 o
  -3   8   1       37.12       34.07      3.60 o
  -3   8   1       37.12       38.63      3.18 o
  -3   8   1       37.12       39.63      5.63 o
   3  -8  -1       37.12       34.15      2.35 o
  -3   8   1       37.12       30.14      3.10 o
   3  -8  -1       37.12       29.04      2.30 o
  -2   8   1       57.62       50.40      3.43 o
  -2   8   1       57.62       42.26      3.08 o
  -2   8   1       57.62       45.47      3.18 o
  -2   8   1       57.62       47.12      3.20 o
  -2   8   1       57.62       42.06      5.11 o
  -2   8   1       57.62       47.42      3.35 o
  -1   8   1        2.52        1.35      0.73 o
  -1   8   1        2.52        1.65      0.80 o
  -1   8   1        2.52        0.93      0.88 o
  -1   8   1        2.52        1.93      0.70 o
   0   8   1       32.06       31.42      2.18 o
   0   8   1       32.06       31.54      2.18 o
   0   8   1       32.06       30.29      2.43 o
   1   8   1        5.46        8.21      1.40 o
   1   8   1        5.46        6.46      1.50 o
  -1  -8  -1        5.46        4.51      0.78 o
   1   8   1        5.46        5.26      1.23 o
  -1  -8  -1        5.46        5.53      1.25 o
   1   8   1        5.46        4.28      1.25 o
   2   8   1        5.13        7.93      2.10 o
   2   8   1        5.13        8.71      1.83 o
   2   8   1        5.13       14.02      2.08 o
  -2  -8  -1        5.13        7.53      1.33 o
   2   8   1        5.13       10.84      2.20 o
  -2  -8  -1        5.13       10.59      1.83 o
  -2  -8  -1        5.13       10.14      1.53 o
  -2  -8  -1        5.13       12.19      2.00 o
   3   8   1        9.47        8.84      2.30 o
  -3  -8  -1        9.47       14.17      1.80 o
  -3  -8  -1        9.47       13.72      2.60 o
   3   8   1        9.47       13.94      2.95 o
  -4  -8  -1        0.84       -0.68      2.28 o
   4   8   1        0.84        0.73      2.10 o
   4  -9  -1        2.13        0.88      1.13 o
  -4   9   1        2.13        3.15      1.90 o
  -4   9   1        2.13        1.55      3.30 o
  -3   9   1       34.45       39.43      3.35 o
  -3   9   1       34.45       37.30      3.40 o
  -3   9   1       34.45       40.03      5.93 o
  -3   9   1       34.45       35.57      3.65 o
  -2   9   1        8.02        9.59      1.78 o
  -2   9   1        8.02        8.91      1.70 o
  -2   9   1        8.02        7.28      1.48 o
  -2   9   1        8.02       12.04      1.65 o
  -2   9   1        8.02       10.59      3.33 o
  -2   9   1        8.02       11.64      1.70 o
   0   9   1       98.14      122.57      6.99 o
   0   9   1       98.14      141.33      7.01 o
   0   9   1       98.14      156.88      7.64 o
   1   9   1      128.05      121.55      6.54 o
   1   9   1      128.05      118.32      6.94 o
   1   9   1      128.05      118.22      6.51 o
   1   9   1      128.05      114.82      6.86 o
  -1  -9  -1      128.05      124.66      6.86 o
  -2  -9  -1       86.73       94.12      5.78 o
  -2  -9  -1       86.73       87.46      5.61 o
   2   9   1       86.73       97.97      5.98 o
  -2  -9  -1       86.73      100.78      5.66 o
   2   9   1       86.73      103.46      6.51 o
  -3  -9  -1       10.03       11.71      2.45 o
   3   9   1       10.03        6.63      2.20 o
   4   9   1        2.53        3.33      2.45 o
  -4  -9  -1        2.53        2.20      2.48 o
  -4  10   1        5.26        9.66      4.16 o
  -4  10   1        5.26        8.46      2.18 o
  -3  10   1        1.53        1.90      1.68 o
  -3  10   1        1.53        2.40      3.03 o
  -3  10   1        1.53       -0.30      1.40 o
  -2  10   1       46.85       47.16      3.33 o
  -2  10   1       46.85       44.19      3.30 o
  -2  10   1       46.85       48.62      5.83 o
  -1  10   1       36.28       50.67      3.08 o
  -1  10   1       36.28       40.98      2.85 o
   0  10   1      254.67      231.89     11.52 o
   0  10   1      254.67      246.25     11.57 o
   0  10   1      254.67      236.07     12.05 o
   1  10   1      219.58      196.56     10.72 o
   1  10   1      219.58      202.72     10.19 o
  -2 -10  -1        0.09        1.50      1.30 o
  -2 -10  -1        0.09       -1.20      1.15 o
   2  10   1        0.09        0.45      1.55 o
  -2 -10  -1        0.09       -0.30      1.10 o
   3  10   1        3.16        0.43      1.85 o
  -3 -10  -1        3.16        2.08      1.98 o
  -4  11   1        5.97        9.44      4.26 o
  -4  11   1        5.97        7.23      2.25 o
  -3  11   1       26.20       30.56      5.58 o
  -3  11   1       26.20       19.20      2.70 o
  -2  11   1        0.05        0.53      1.23 o
  -2  11   1        0.05       -1.00      1.13 o
  -2  11   1        0.05        1.48      2.65 o
   0  11   1      152.54      128.77      7.39 o
   0  11   1      152.54      143.75      7.16 o
   1  11   1       87.90       89.28      5.33 o
   1  11   1       87.90       84.90      5.61 o
   2  11   1      199.07      171.46      9.52 o
   3  11   1        8.12        8.19      2.55 o
  -3 -11  -1        8.12       10.81      2.20 o
  -3  12   1        4.72        4.48      1.80 o
  -3  12   1        4.72       10.96      4.00 o
  -2  12   1       20.02        5.38      3.30 o
  -2  12   1       20.02        7.53      1.75 o
  -1  12   1       12.59       33.52      2.68 o
   0  12   1       52.28       45.54      3.38 o
   0  12   1       52.28       48.87      3.55 o
   1  12   1        2.29        0.53      1.65 o
   1  12   1        2.29        2.60      1.58 o
   2  12   1        5.89        4.48      1.93 o
  -2  13   1        0.68        0.85      1.63 o
  -2  13   1        0.68        2.88      3.25 o
  -2  13   1        0.68       -0.53      1.28 o
  -1  13   1        7.76        6.36      1.58 o
  -1  13   1        7.76        6.58      3.78 o
  -1  13   1        7.76        4.86      1.58 o
   0  13   1        0.48        4.00      1.33 o
   0  13   1        0.48        2.38      1.45 o
   1  13   1        6.29        9.66      2.05 o
  -1  14   1        0.00        1.43      1.45 o
  -1  14   1        0.00        0.88      3.28 o
  -1  14   1        0.00       -0.40      1.28 o
   0  14   1       19.79       25.03      2.60 o
  -1 -14   2        1.36       -0.05      1.95 o
   1  14  -2        1.36        0.65      1.23 o
   1  14  -2        1.36        2.00      1.48 o
   0  14  -2        1.01        0.80      0.93 o
  -1  14  -2       24.92       32.17      5.83 o
  -2  14  -2        0.10        0.90      1.13 o
  -2  14  -2        0.10        4.88      3.25 o
   2  13  -2        0.04        0.90      1.50 o
   1  13  -2        5.34        6.11      1.60 o
   1  13  -2        5.34        6.83      1.80 o
  -1 -13   2        5.34        6.13      2.28 o
   0  13  -2       32.92       38.93      2.63 o
  -1  13  -2        3.35        4.26      3.13 o
  -2  13  -2        1.17       -0.03      1.00 o
  -2  13  -2        1.17        4.00      3.13 o
  -3  13  -2        0.67        0.88      1.43 o
  -3  13  -2        0.67        2.23      2.93 o
  -3  13  -2        0.67       -0.35      1.58 o
   2  12  -2        0.22       -0.60      1.40 o
  -2 -12   2        0.22       -0.25      1.53 o
   1  12  -2        7.20       13.02      2.03 o
   1  12  -2        7.20       12.09      1.83 o
  -1 -12   2        7.20       12.17      2.60 o
   0 -12   2        0.01       -0.03      2.08 o
  -1  12  -2       38.22       79.68      7.96 o
  -2  12  -2        2.39        2.10      2.85 o
  -2  12  -2        2.39        2.20      1.10 o
  -3  12  -2        0.00        0.28      1.23 o
  -3  12  -2        0.00        1.20      2.85 o
  -3  12  -2        0.00        0.75      1.38 o
  -3  12  -2        0.00        0.23      1.50 o
  -3 -11   2       12.28       12.19      2.43 o
   3  11  -2       12.28       11.86      2.80 o
  -2 -11   2       10.45       14.99      2.45 o
   2  11  -2       10.45        9.19      2.00 o
   1  11  -2      132.34      117.59      6.54 o
  -1 -11   2      132.34      128.69      7.71 o
   1  11  -2      132.34      120.47      6.86 o
   0 -11   2      150.24      155.02      9.37 o
  -1  11  -2      174.54      168.33     13.00 o
  -2  11  -2       29.18       29.06      2.35 o
  -2  11  -2       29.18       29.76      2.33 o
  -2  11  -2       29.18       37.32      5.66 o
  -3  11  -2       26.57       27.06      2.78 o
  -3  11  -2       26.57       31.34      3.25 o
  -3  11  -2       26.57       33.32      5.83 o
  -3  11  -2       26.57       27.66      2.85 o
  -4  11  -2       12.26       10.14      3.03 o
  -4  11  -2       12.26       24.88      5.93 o
  -4  11  -2       12.26       15.92      2.80 o
  -3 -10   2        9.76       15.99      2.38 o
  -3 -10   2        9.76        7.88      2.00 o
   3  10  -2        9.76        7.63      2.28 o
   2  10  -2        0.31       -0.13      1.48 o
   2  10  -2        0.31        0.70      1.40 o
  -2 -10   2        0.31        0.88      1.33 o
  -1 -10   2      155.40      148.01      8.51 o
   1  10  -2      155.40      151.74      7.54 o
   1  10  -2      155.40      141.77      7.51 o
   1  10  -2      155.40      139.45      7.81 o
   0 -10   2      361.88      348.28     18.17 o
  -1  10  -2      167.47      173.12     12.95 o
  -2  10  -2      264.37      252.13     18.61 o
  -2  10  -2      264.37      273.93     12.80 o
  -2  10  -2      264.37      267.61     12.70 o
  -3  10  -2       61.15       57.56      4.43 o
  -3  10  -2       61.15       56.35      6.78 o
  -3  10  -2       61.15       58.73      4.23 o
  -3  10  -2       61.15       59.43      4.13 o
  -4  10  -2        4.70        1.73      1.88 o
  -4  10  -2        4.70        4.05      2.25 o
  -4  10  -2        4.70        3.15      4.08 o
  -4  -9   2       17.43       20.15      2.75 o
  -4  -9   2       17.43       11.66      3.03 o
   4   9  -2       17.43       15.74      3.23 o
  -3  -9   2        5.88        4.23      1.60 o
   3   9  -2        5.88        2.35      1.88 o
  -3  -9   2        5.88        2.63      1.98 o
   2   9  -2        7.45       10.36      1.95 o
   2   9  -2        7.45       10.64      2.15 o
  -2  -9   2        7.45        9.86      1.95 o
   1   9  -2       10.80       12.87      1.68 o
   1   9  -2       10.80        9.51      1.48 o
   1   9  -2       10.80       10.31      1.53 o
  -1  -9   2       10.80        9.96      1.90 o
   1   9  -2       10.80       12.82      1.95 o
   0  -9   2      136.74      138.85      8.19 o
  -1   9  -2        2.94        3.23      2.05 o
  -2   9  -2       36.05       28.94      2.28 o
  -2   9  -2       36.05       28.16      2.08 o
  -2   9  -2       36.05       36.10      4.96 o
  -2   9  -2       36.05       30.57      2.33 o
  -2   9  -2       36.05       29.66      2.23 o
  -3   9  -2       16.88       11.06      2.10 o
  -3   9  -2       16.88       15.49      4.03 o
  -3   9  -2       16.88       11.54      1.95 o
  -4   9  -2        1.20        2.73      2.18 o
  -4   9  -2        1.20        2.25      3.75 o
  -4   9  -2        1.20       -1.88      1.60 o
  -4  -8   2        1.98        2.63      2.33 o
   4   8  -2        1.98        2.33      2.20 o
  -4  -8   2        1.98        3.18      2.35 o
  -4  -8   2        1.98        2.65      1.73 o
   3   8  -2        0.45       -0.10      1.55 o
  -3  -8   2        0.45       -1.38      1.63 o
  -3  -8   2        0.45        2.18      1.28 o
   3   8  -2        0.45       -0.73      1.98 o
   2   8  -2       14.78       16.60      2.43 o
   2   8  -2       14.78       19.07      2.30 o
   2   8  -2       14.78       17.80      2.55 o
  -2  -8   2       14.78       17.92      2.05 o
  -2  -8   2       14.78       12.89      1.90 o
  -2  -8   2       14.78       19.95      2.38 o
   2   8  -2       14.78       17.77      2.25 o
   1   8  -2       22.91       22.33      1.98 o
   1   8  -2       22.91       23.08      1.95 o
   1   8  -2       22.91       27.46      2.38 o
  -1  -8   2       22.91       22.20      2.48 o
   0  -8   2       26.15       25.26      2.78 o
  -1   8  -2      479.24      430.43     27.52 o
  -2   8  -2       52.92       62.36      3.66 o
  -2   8  -2       52.92       52.17      5.81 o
  -2   8  -2       52.92       65.32      3.93 o
  -2   8  -2       52.92       62.89      3.56 o
  -2   8  -2       52.92       57.86      3.56 o
  -2   8  -2       52.92       61.84      3.63 o
  -3   8  -2        1.76        3.55      1.40 o
  -3   8  -2        1.76        1.88      2.78 o
  -3   8  -2        1.76        0.10      1.38 o
  -4   8  -2        3.36        4.88      2.25 o
  -4   8  -2        3.36       12.01      4.63 o
  -4   8  -2        3.36        3.38      1.90 o
   4  -8   2        3.36        6.13      1.48 o
  -5   8  -2        2.86        0.13      2.68 o
  -5   8  -2        2.86        1.20      2.35 o
  -5   8  -2        2.86        5.71      5.16 o
   5  -8   2        2.86        4.53      1.88 o
   4   7  -2        0.41        0.68      2.38 o
   4   7  -2        0.41        0.43      2.03 o
  -4  -7   2        0.41        0.85      2.13 o
   3   7  -2       33.18       36.60      4.18 o
   3   7  -2       33.18       37.20      3.70 o
  -3  -7   2       33.18       33.82      2.95 o
  -3  -7   2       33.18       33.67      3.20 o
  -3  -7   2       33.18       36.47      3.58 o
  -2  -7   2       73.70       80.75      5.11 o
   2   7  -2       73.70       88.53      5.23 o
   2   7  -2       73.70       89.23      5.68 o
   2   7  -2       73.70       85.35      5.51 o
  -2  -7   2       73.70       86.11      4.51 o
   2   7  -2       73.70       83.03      5.18 o
  -2  -7   2       73.70       88.71      5.21 o
  -2  -7   2       73.70       81.20      5.26 o
   1   7  -2      117.89      125.42      6.36 o
  -1  -7   2      117.89      117.66      6.96 o
   1   7  -2      117.89      128.25      6.46 o
   1   7  -2      117.89      127.35      6.94 o
   0  -7   2       25.22       21.00      2.35 o
   1  -7   2       41.59       57.46      4.08 o
  -1   7  -2       41.59       51.55      4.96 o
  -2   7  -2       72.02       81.25      4.41 o
  -2   7  -2       72.02       78.49      4.48 o
  -2   7  -2       72.02       82.08      4.71 o
  -2   7  -2       72.02       79.17      6.94 o
  -2   7  -2       72.02       73.36      4.33 o
  -2   7  -2       72.02       75.09      4.36 o
  -3   7  -2       12.25       10.34      1.88 o
   3  -7   2       12.25       11.46      1.35 o
  -3   7  -2       12.25        8.56      1.83 o
  -3   7  -2       12.25       14.02      3.88 o
  -3   7  -2       12.25        8.46      1.93 o
   3  -7   2       12.25       11.24      1.38 o
  -3   7  -2       12.25       11.49      2.15 o
   4  -7   2       11.38       17.57      2.35 o
  -4   7  -2       11.38       18.50      4.98 o
  -4   7  -2       11.38       16.35      2.68 o
  -4   7  -2       11.38       16.45      3.13 o
  -5   7  -2        0.72       -1.35      2.08 o
  -5   7  -2        0.72       -1.53      4.26 o
   5  -7   2        0.72       -2.82      1.88 o
  -5   7  -2        0.72       -1.90      2.63 o
   5   6  -2       19.53       23.78      4.21 o
  -5  -6   2       19.53       15.44      3.83 o
   5   6  -2       19.53       22.38      4.61 o
  -4  -6   2       46.46       52.52      5.03 o
   4   6  -2       46.46       55.22      4.96 o
   4   6  -2       46.46       48.34      5.51 o
   3   6  -2        1.78        2.58      1.80 o
   3   6  -2        1.78        2.65      2.08 o
  -3  -6   2        1.78        2.43      1.35 o
   3   6  -2        1.78        2.35      1.65 o
  -3  -6   2        1.78        1.25      1.60 o
  -3  -6   2        1.78        1.70      1.68 o
   2   6  -2      270.25      298.04     14.96 o
  -2  -6   2      270.25      292.58     15.51 o
   2   6  -2      270.25      309.27     14.96 o
   2   6  -2      270.25      324.16     16.06 o
  -2  -6   2      270.25      306.96     15.41 o
   2   6  -2      270.25      298.87     15.71 o
   1   6  -2      721.20      794.89     37.26 o
  -1  -6   2      721.20      835.47     39.07 o
   1   6  -2      721.20      816.65     39.42 o
   1   6  -2      721.20      816.80     37.24 o
   0  -6   2       21.15       27.36      2.48 o
  -1   6  -2      321.53      320.89     15.32 o
  -1   6  -2      321.53      313.17     20.29 o
   1  -6   2      321.53      314.52     16.12 o
  -2   6  -2      246.37      303.29     14.61 o
  -2   6  -2      246.37      312.79     15.49 o
  -2   6  -2      246.37      318.68     15.16 o
  -2   6  -2      246.37      291.97     14.58 o
  -2   6  -2      246.37      325.70     15.31 o
  -2   6  -2      246.37      292.54     20.20 o
   3  -6   2        9.08       10.94      1.23 o
  -3   6  -2        9.08        9.26      1.85 o
  -3   6  -2        9.08        9.21      1.98 o
   3  -6   2        9.08        6.16      1.50 o
  -3   6  -2        9.08        9.34      1.93 o
   3  -6   2        9.08       10.94      1.63 o
  -3   6  -2        9.08       12.74      3.70 o
  -3   6  -2        9.08        6.51      1.95 o
  -4   6  -2      113.79      104.67      7.41 o
  -4   6  -2      113.79      114.43      7.01 o
  -4   6  -2      113.79      103.04      7.29 o
   4  -6   2      113.79       99.73      6.59 o
  -4   6  -2      113.79      101.16      9.67 o
  -5   6  -2        7.52        7.78      4.98 o
   5  -6   2        7.52       12.34      2.83 o
  -5   6  -2        7.52       11.96      3.58 o
  -5   6  -2        7.52        8.86      2.85 o
  -5  -5   2        4.95        9.19      3.40 o
   5   5  -2        4.95        4.53      2.93 o
   5   5  -2        4.95        2.00      3.38 o
  -4  -5   2        3.44       -0.70      2.45 o
  -4  -5   2        3.44       -1.25      1.78 o
   4   5  -2        3.44        2.45      2.28 o
   4   5  -2        3.44        0.83      2.58 o
  -3  -5   2       49.93       56.05      3.93 o
  -3  -5   2       49.93       48.59      4.43 o
   3   5  -2       49.93       48.72      4.43 o
  -3  -5   2       49.93       46.11      4.18 o
   3   5  -2       49.93       48.87      4.43 o
   3   5  -2       49.93       54.73      4.18 o
   2   5  -2      284.41      306.69     15.77 o
  -2  -5   2      284.41      294.71     15.62 o
   2   5  -2      284.41      319.20     14.99 o
   2   5  -2      284.41      295.69     14.96 o
  -2  -5   2      284.41      303.29     14.69 o
  -2  -5   2      284.41      317.42     15.79 o
   2   5  -2      284.41      312.08     16.02 o
  -1  -5   2      517.61      553.02     26.69 o
   1   5  -2      517.61      567.16     26.97 o
   1   5  -2      517.61      567.61     25.44 o
   1   5  -2      517.61      543.78     25.44 o
  -1  -5   2      517.61      520.30     26.62 o
  -1  -5   2      517.61      566.03     26.67 o
   0  -5   2        0.23       -0.53      0.70 o
  -1   5  -2      571.50      672.38     45.27 o
  -1   5  -2      571.50      835.33     35.75 o
   1  -5   2      571.50      724.29     35.93 o
  -2   5  -2        0.17       -1.46      0.98 o
  -2   5  -2        0.17       -0.60      1.80 o
   2  -5   2        0.17       -1.09      0.73 o
   2  -5   2        0.17        0.83      1.68 o
  -2   5  -2        0.17       -0.88      0.83 o
  -2   5  -2        0.17       -1.24      0.83 o
   3  -5   2        1.15       -0.35      0.65 o
  -3   5  -2        1.15       -0.93      1.33 o
  -3   5  -2        1.15       -0.10      1.43 o
   3  -5   2        1.15        0.68      1.20 o
  -3   5  -2        1.15       -1.55      1.28 o
   3  -5   2        1.15       -0.56      0.38 o
  -3   5  -2        1.15        0.20      1.40 o
  -3   5  -2        1.15        3.48      2.90 o
  -4   5  -2       12.99        5.46      2.53 o
  -4   5  -2       12.99        6.23      2.20 o
  -4   5  -2       12.99       12.52      4.58 o
  -4   5  -2       12.99        9.66      2.78 o
   4  -5   2       12.99        9.16      2.33 o
   4  -5   2       12.99        6.71      1.65 o
   5  -5   2        4.55       -2.13      2.63 o
  -5   5  -2        4.55        3.25      2.83 o
  -5   5  -2        4.55       13.17      5.33 o
  -5   5  -2        4.55       -1.00      3.25 o
  -5  -4   2        1.32        2.15      2.55 o
  -5  -4   2        1.32       -0.05      1.83 o
   5   4  -2        1.32        2.60      3.03 o
   5   4  -2        1.32        4.00      2.75 o
  -4  -4   2       13.00        6.06      2.73 o
   4   4  -2       13.00       11.14      2.73 o
   4   4  -2       13.00       11.66      3.03 o
  -4  -4   2       13.00       10.11      2.30 o
   3   4  -2        4.86        4.88      1.70 o
  -3  -4   2        4.86        6.06      1.58 o
  -3  -4   2        4.86        8.06      2.05 o
   3   4  -2        4.86        2.75      1.83 o
   3   4  -2        4.86        5.68      2.03 o
  -3  -4   2        4.86        5.31      1.90 o
   2   4  -2       21.06       22.73      2.33 o
  -2  -4   2       21.06       19.50      2.13 o
  -2  -4   2       21.06       19.80      2.40 o
   2   4  -2       21.06       20.40      2.60 o
  -2  -4   2       21.06       16.00      2.40 o
   2   4  -2       21.06       17.57      2.18 o
   2   4  -2       21.06       18.35      2.63 o
   1   4  -2        0.00       -0.80      0.65 o
  -1  -4   2        0.00       -1.01      0.68 o
   1   4  -2        0.00       -0.95      0.90 o
   1   4  -2        0.00       -1.05      0.70 o
  -1  -4   2        0.00       -0.98      0.65 o
  -1  -4   2        0.00       -0.23      0.55 o
  -1  -4   2        0.00       -0.75      0.50 o
   0  -4   2       89.61       57.81      3.48 o
   1  -4   2       70.08       76.03      5.51 o
  -1   4  -2       70.08       70.27      5.51 o
  -1   4  -2       70.08       76.18      3.93 o
  -1   4  -2       70.08       72.18      3.66 o
  -1   4  -2       70.08       74.48      3.93 o
   1  -4   2       70.08       75.23      4.46 o
  -1   4  -2       70.08       72.15      3.61 o
   2  -4   2      106.91      125.58      6.71 o
  -2   4  -2      106.91      111.43      6.86 o
  -2   4  -2      106.91      131.26      6.54 o
  -2   4  -2      106.91      124.25      6.81 o
  -2   4  -2      106.91      109.05      6.44 o
  -2   4  -2      106.91      137.12      9.29 o
   2  -4   2      106.91      142.76      9.29 o
   3  -4   2       64.50       59.14      4.43 o
  -3   4  -2       64.50       63.90      4.66 o
   3  -4   2       64.50       60.59      3.91 o
  -3   4  -2       64.50       70.20      4.63 o
  -3   4  -2       64.50       72.68      6.58 o
  -3   4  -2       64.50       68.75      4.48 o
   3  -4   2       64.50       65.10      4.38 o
  -3   4  -2       64.50       60.87      4.61 o
  -4   4  -2       18.44       22.78      5.06 o
  -4   4  -2       18.44       19.65      3.45 o
  -4   4  -2       18.44       14.62      2.78 o
   4  -4   2       18.44       20.60      2.60 o
  -4   4  -2       18.44       20.98      3.45 o
   4  -4   2       18.44       17.52      2.90 o
  -5   4  -2       14.13       14.54      5.58 o
  -5   4  -2       14.13       17.40      3.88 o
  -5   4  -2       14.13       12.12      3.00 o
  -5   4  -2       14.13        9.51      3.10 o
   5  -4   2       14.13        5.86      2.63 o
   5   3  -2        3.59        3.53      2.78 o
  -5  -3   2        3.59        7.03      2.90 o
   5   3  -2        3.59        5.08      2.63 o
  -5  -3   2        3.59        2.55      2.15 o
   4   3  -2       97.17      105.66      7.46 o
   4   3  -2       97.17       96.72      6.74 o
  -4  -3   2       97.17       97.75      7.16 o
  -4  -3   2       97.17      103.01      6.66 o
  -3  -3   2        2.81        5.48      1.78 o
   3   3  -2        2.81        0.08      1.60 o
   3   3  -2        2.81        3.45      1.80 o
  -3  -3   2        2.81        2.68      1.40 o
   3   3  -2        2.81        2.30      1.60 o
   2   3  -2       64.82       16.23      2.10 o
  -2  -3   2       64.82       13.30      1.90 o
   2   3  -2       64.82       10.74      1.55 o
   2   3  -2       64.82       12.04      1.65 o
   2   3  -2       64.82       11.97      1.90 o
  -2  -3   2       64.82        9.34      1.78 o
   1   3  -2     1827.73     1803.88     84.40 o
   1   3  -2     1827.73     1903.10     89.13 o
  -1  -3   2     1827.73     1827.51     89.03 o
   1   3  -2     1827.73     1875.47     84.38 o
  -1  -3   2     1827.73     1939.95     84.33 o
   0  -3   2       23.96       16.32      1.45 o
   0   3  -2       23.96       18.58      1.60 o
   1  -3   2      140.67      184.28      8.57 o
  -1   3  -2      140.67      159.37     11.25 o
  -1   3  -2      140.67      197.84      8.75 o
   1  -3   2      140.67      156.58      8.90 o
  -1   3  -2      140.67      170.27      8.14 o
   1  -3   2      140.67      163.78      8.02 o
  -1   3  -2      140.67      184.50      8.52 o
   1  -3   2      140.67      182.52      8.60 o
  -1   3  -2      140.67      172.85      8.72 o
   1  -3   2      140.67      159.19     11.18 o
   2  -3   2      413.72      395.81     19.35 o
  -2   3  -2      413.72      406.73     18.89 o
   2  -3   2      413.72      393.46     25.14 o
  -2   3  -2      413.72      406.25     19.97 o
  -2   3  -2      413.72      406.13     19.80 o
   2  -3   2      413.72      410.37     19.80 o
   2  -3   2      413.72      395.36     18.59 o
  -2   3  -2      413.72      410.27     18.87 o
   2  -3   2      413.72      388.66     19.77 o
  -2   3  -2      413.72      387.68     25.09 o
   3  -3   2       21.07       21.60      2.23 o
   3  -3   2       21.07       19.20      2.18 o
   3  -3   2       21.07       20.95      2.63 o
  -3   3  -2       21.07       18.22      2.53 o
  -3   3  -2       21.07       29.41      4.38 o
   3  -3   2       21.07       21.28      2.60 o
  -3   3  -2       21.07       20.50      2.48 o
  -3   3  -2       21.07       18.92      2.70 o
  -3   3  -2       21.07       22.73      2.90 o
  -4   3  -2       10.47       13.64      2.50 o
  -4   3  -2       10.47       14.19      2.98 o
  -4   3  -2       10.47        9.96      2.55 o
   4  -3   2       10.47       10.79      2.18 o
  -4   3  -2       10.47       13.92      4.53 o
   4  -3   2       10.47       12.32      2.58 o
  -5   3  -2        7.78        5.08      2.63 o
   5  -3   2        7.78        1.25      2.38 o
  -5   3  -2        7.78        4.81      3.15 o
  -5   3  -2        7.78        7.88      3.20 o
  -5  -2   2        2.36        5.73      2.85 o
   5   2  -2        2.36        2.85      2.50 o
   5   2  -2        2.36        2.25      2.80 o
  -5  -2   2        2.36        4.66      2.23 o
  -4  -2   2       30.38       38.23      3.83 o
  -4  -2   2       30.38       42.63      4.53 o
   4   2  -2       30.38       34.92      4.41 o
   4   2  -2       30.38       39.58      4.18 o
  -3  -2   2       18.53       26.98      3.13 o
  -3  -2   2       18.53       20.68      2.60 o
   3   2  -2       18.53       25.18      2.85 o
   3   2  -2       18.53       28.16      3.28 o
   2   2  -2       52.85       46.00      3.28 o
   2   2  -2       52.85       49.48      3.73 o
   2   2  -2       52.85       44.04      3.53 o
  -2  -2   2       52.85       49.28      3.53 o
   2   2  -2       52.85       50.65      4.63 o
   2   2  -2       52.85       48.30      3.31 o
  -2  -2   2       52.85       49.85      3.66 o
  -2  -2   2       52.85       45.52      3.20 o
   1   2  -2      240.34      236.25     11.22 o
  -1  -2   2      240.34      234.29     11.82 o
  -1  -2   2      240.34      235.35     11.87 o
   1   2  -2      240.34      238.56     11.97 o
  -1  -2   2      240.34      234.42     11.17 o
   1   2  -2      240.34      237.56     11.24 o
  -1  -2   2      240.34      241.24     11.19 o
   1   2  -2      240.34      240.34     11.84 o
   0  -2   2     3221.32     3339.40    158.81 o
   0   2  -2     3221.32     3196.78    148.72 o
   0   2  -2     3221.32     3319.17    151.05 o
   0   2  -2     3221.32     3161.55    155.09 o
   0  -2   2     3221.32     3217.14    159.62 o
   0   2  -2     3221.32     3239.80    148.41 o
   0  -2   2     3221.32     3174.72    151.16 o
   0   2  -2     3221.32     3200.74    154.80 o
  -1   2  -2      311.28      301.82     14.24 o
   1  -2   2      311.28      306.69     13.38 o
  -1   2  -2      311.28      297.75     14.24 o
   1  -2   2      311.28      282.64     14.14 o
  -1   2  -2      311.28      277.32     14.01 o
  -1   2  -2      311.28      294.59     13.46 o
  -1   2  -2      311.28      291.73     13.38 o
  -1   2  -2      311.28      269.61     17.85 o
   1  -2   2      311.28      278.29     17.88 o
   2  -2   2        1.94        2.65      1.28 o
   2  -2   2        1.94        2.65      0.95 o
  -2   2  -2        1.94        4.13      1.38 o
   2  -2   2        1.94        3.43      1.25 o
  -2   2  -2        1.94        3.30      1.33 o
  -2   2  -2        1.94        1.63      1.00 o
  -2   2  -2        1.94        3.55      1.10 o
  -3   2  -2       12.32       17.70      3.73 o
   3  -2   2       12.32       18.25      2.50 o
  -3   2  -2       12.32       10.51      2.28 o
  -3   2  -2       12.32       14.17      2.13 o
   3  -2   2       12.32        8.84      2.00 o
  -3   2  -2       12.32       11.64      2.28 o
  -4   2  -2        2.29        1.80      2.23 o
   4  -2   2        2.29        2.45      1.73 o
  -4   2  -2        2.29        0.78      2.10 o
   4  -2   2        2.29        1.23      1.88 o
  -4   2  -2        2.29        0.50      1.70 o
  -5   2  -2        0.62        0.45      1.95 o
   5  -2   2        0.62        0.38      2.15 o
  -5   2  -2        0.62        0.75      2.50 o
   5  -2   2        0.62        2.90      2.03 o
  -5   2  -2        0.62        3.35      2.65 o
   5   1  -2       12.80       17.70      3.40 o
  -5  -1   2       12.80        8.39      2.73 o
   5   1  -2       12.80        6.83      3.35 o
  -5  -1   2       12.80        6.33      3.25 o
   4   1  -2       68.04       80.94      6.16 o
   4   1  -2       68.04       76.91      5.56 o
  -4  -1   2       68.04       73.76      6.01 o
  -4  -1   2       68.04       67.45      5.33 o
   4   1  -2       68.04       74.76      5.56 o
   3   1  -2        0.00       -2.10      1.40 o
   3   1  -2        0.00       -2.59      1.73 o
  -3  -1   2        0.00       -2.29      1.53 o
  -3  -1   2        0.00       -1.88      1.25 o
   2   1  -2      100.08      112.46      6.19 o
   2   1  -2      100.08      118.25      6.21 o
   2   1  -2      100.08      112.61      6.59 o
   2   1  -2      100.08      109.30      6.69 o
  -2  -1   2      100.08      110.03      6.11 o
  -2  -1   2      100.08      116.27      6.74 o
  -2  -1   2      100.08      106.15      6.51 o
   2   1  -2      100.08      119.00      8.07 o
   1   1  -2     2082.50     2002.17     89.55 o
   1   1  -2     2082.50     2031.50     89.47 o
  -1  -1   2     2082.50     2021.97     94.44 o
  -1  -1   2     2082.50     2000.94     89.45 o
  -1  -1   2     2082.50     2002.38     89.52 o
  -1  -1   2     2082.50     2008.65     89.45 o
   1   1  -2     2082.50     2005.35     94.52 o
  -1  -1   2     2082.50     1920.59     94.39 o
   1   1  -2     2082.50     2006.86     94.34 o
   1   1  -2     2082.50     1836.86    117.75 o
   0  -1   2       31.14       30.08      1.93 o
   0   1  -2       31.14       36.82      1.98 o
   0   1  -2       31.14       37.22      1.98 o
   0   1  -2       31.14       38.04      2.15 o
   0   1  -2       31.14       40.32      2.20 o
   0  -1   2       31.14       40.00      2.05 o
   0  -1   2       31.14       34.39      2.08 o
   0  -1   2       31.14       38.47      1.98 o
   0   1  -2       31.14       37.64      2.10 o
   0   1  -2       31.14       36.47      2.05 o
   0  -1   2       31.14       36.39      2.15 o
  -1   1  -2     3124.85     2214.42     99.04 o
  -1   1  -2     3124.85     2094.95    104.51 o
   1  -1   2     3124.85     2106.99    103.62 o
  -1   1  -2     3124.85     2139.38    102.95 o
  -1   1  -2     3124.85     2174.29     99.15 o
   1  -1   2     3124.85     2184.75    104.48 o
  -1   1  -2     3124.85     2302.51    104.56 o
   1  -1   2     3124.85     2099.66    104.51 o
   1  -1   2     3124.85     2207.33     99.04 o
   1  -1   2     3124.85     2171.90     99.07 o
  -1   1  -2     3124.85     2544.22    103.91 o
  -1   1  -2     3124.85     2140.65    130.61 o
  -2   1  -2      274.41      283.98     14.69 o
  -2   1  -2      274.41      294.68     13.99 o
   2  -1   2      274.41      296.56     14.72 o
   2  -1   2      274.41      280.44     14.74 o
  -2   1  -2      274.41      298.70     14.02 o
  -2   1  -2      274.41      285.93     14.79 o
   2  -1   2      274.41      283.68     13.84 o
  -2   1  -2      274.41      279.74     18.41 o
  -3   1  -2       69.53       61.84      4.76 o
  -3   1  -2       69.53       63.17      4.83 o
   3  -1   2       69.53       63.42      4.31 o
   3  -1   2       69.53       60.64      4.68 o
  -3   1  -2       69.53       59.74      4.41 o
  -4   1  -2       54.99       65.89      4.96 o
  -4   1  -2       54.99       64.19      5.36 o
   4  -1   2       54.99       61.49      5.21 o
  -4   1  -2       54.99       59.66      5.21 o
   4  -1   2       54.99       57.76      4.61 o
   5  -1   2        7.23        4.00      2.63 o
   5  -1   2        7.23        1.40      2.20 o
  -5   1  -2        7.23        9.51      2.73 o
  -5   1  -2        7.23        6.36      3.08 o
  -5   1  -2        7.23        6.26      2.83 o
   5   0  -2        3.80        3.98      2.85 o
  -5   0   2        3.80        4.00      2.30 o
  -5   0   2        3.80        2.30      2.63 o
   5   0  -2        3.80        4.98      2.40 o
   4   0  -2       17.56       17.27      2.85 o
   4   0  -2       17.56       18.72      3.28 o
  -4   0   2       17.56       13.84      3.08 o
   4   0  -2       17.56       14.94      2.63 o
  -4   0   2       17.56       16.47      2.83 o
   3   0  -2       98.54       95.43      5.83 o
  -3   0   2       98.54       94.03      6.26 o
   3   0  -2       98.54       91.88      5.83 o
   3   0  -2       98.54       92.53      6.26 o
  -3   0   2       98.54       94.38      5.78 o
  -3   0   2       98.54       90.53      7.59 o
  -2   0   2      795.13      838.00     40.92 o
   2   0  -2      795.13      900.56     38.78 o
  -2   0   2      795.13      754.68     50.76 o
   2   0  -2      795.13      882.11     40.89 o
   2   0  -2      795.13      835.16     38.75 o
   2   0  -2      795.13      825.62     41.04 o
  -2   0   2      795.13      853.13     38.78 o
   2   0  -2      795.13      815.53     40.41 o
  -2   0   2      795.13      898.12     38.83 o
   2   0  -2      795.13      823.43     50.88 o
  -1   0   2       39.26       27.30      1.75 o
  -1   0   2       39.26       21.54      1.80 o
  -1   0   2       39.26       21.84      1.73 o
  -1   0   2       39.26       23.51      1.78 o
   1   0  -2       39.26       24.82      1.88 o
   1   0  -2       39.26       22.41      2.40 o
   1   0  -2       39.26       23.66      1.75 o
   1   0  -2       39.26       24.97      2.00 o
  -1   0   2       39.26       22.56      1.93 o
  -1   0   2       39.26       22.84      1.85 o
  -1   0   2       39.26       22.69      2.40 o
   1   0  -2       39.26       22.24      1.85 o
   1   0  -2       39.26       23.14      1.80 o
   0   0  -2        0.01       -0.48      0.38 o
   0   0   2        0.01       -0.45      0.30 o
   0   0  -2        0.01       -0.41      0.28 o
   0   0  -2        0.01       -0.53      0.35 o
   0   0   2        0.01       -0.49      0.33 o
   0   0  -2        0.01       -0.49      0.33 o
   0   0  -2        0.01       -0.20      0.43 o
   0   0   2        0.01       -0.56      0.38 o
   0   0   2        0.01       -0.41      0.28 o
  -1   0  -2     5961.73     6285.02    279.69 o
  -1   0  -2     5961.73     6541.68    295.04 o
  -1   0  -2     5961.73     5976.41    295.07 o
   1   0   2     5961.73     6136.24    279.80 o
   1   0   2     5961.73     6302.63    292.85 o
  -1   0  -2     5961.73     6227.72    293.01 o
   1   0   2     5961.73     6033.89    295.09 o
   1   0   2     5961.73     6257.94    294.96 o
  -1   0  -2     5961.73     6190.47    279.88 o
  -1   0  -2     5961.73     6098.51    291.39 o
   1   0   2     5961.73     6470.85    279.74 o
   2   0   2      253.46      265.93     14.42 o
  -2   0  -2      253.46      302.49     13.76 o
  -2   0  -2      253.46      264.88     14.42 o
   2   0   2      253.46      285.94     13.59 o
  -2   0  -2      253.46      278.95     13.64 o
   2   0   2      253.46      300.36     18.03 o
  -2   0  -2      253.46      266.69     14.32 o
   2   0   2      253.46      275.51     14.39 o
  -3   0  -2      237.55      203.99     12.33 o
  -3   0  -2      237.55      227.47     11.75 o
   3   0   2      237.55      224.96     12.43 o
  -3   0  -2      237.55      238.67     12.48 o
   3   0   2      237.55      229.22     11.60 o
  -4   0  -2       37.59       42.21      4.33 o
  -4   0  -2       37.59       39.15      4.41 o
   4   0   2       37.59       38.18      4.11 o
   4   0   2       37.59       38.93      3.78 o
  -4   0  -2       37.59       42.56      3.93 o
  -5   0  -2        1.98       -1.28      2.18 o
   5   0   2        1.98        2.50      2.23 o
  -5   0  -2        1.98        2.60      2.25 o
   5   0   2        1.98        0.43      2.28 o
   5  -1  -2        0.22       -0.40      2.35 o
  -5   1   2        0.22       -0.13      2.53 o
   5  -1  -2        0.22        1.80      2.03 o
  -5   1   2        0.22        1.60      1.93 o
  -4   1   2        5.15        5.13      3.55 o
   4  -1  -2        5.15        8.11      2.15 o
   4  -1  -2        5.15        7.16      2.03 o
  -4   1   2        5.15        5.21      2.28 o
   4  -1  -2        5.15        6.21      2.25 o
  -4   1   2        5.15        4.11      1.85 o
  -3   1   2      242.45      283.46     13.63 o
   3  -1  -2      242.45      268.78     13.46 o
  -3   1   2      242.45      264.27     14.31 o
  -3   1   2      242.45      244.75     17.54 o
   3  -1  -2      242.45      266.60     13.88 o
   3  -1  -2      242.45      269.60     14.46 o
   2  -1  -2     1496.26     1510.64     88.09 o
  -2   1   2     1496.26     1572.11     66.91 o
   2  -1  -2     1496.26     1557.55     70.47 o
  -2   1   2     1496.26     1483.19     66.83 o
   2  -1  -2     1496.26     1480.46     70.65 o
   2  -1  -2     1496.26     1258.32     69.69 o
   2  -1  -2     1496.26     1488.97     66.83 o
  -2   1   2     1496.26     1476.03     70.52 o
  -2   1   2     1496.26     1402.50     87.89 o
   1  -1  -2     3491.15     2740.43    139.77 o
  -1   1   2     3491.15     2776.98    132.39 o
  -1   1   2     3491.15     2652.75    139.59 o
   1  -1  -2     3491.15     2850.55    138.68 o
   1  -1  -2     3491.15     2691.25    132.42 o
  -1   1   2     3491.15     2779.99    132.39 o
  -1   1   2     3491.15     2781.21    139.67 o
   1  -1  -2     3491.15     3392.02    174.82 o
   1  -1  -2     3491.15     2886.09    139.61 o
  -1   1   2     3491.15     3328.27    132.63 o
   1  -1  -2     3491.15     3009.52    132.42 o
  -1   1   2     3491.15     3433.12    174.95 o
   0   1   2     1586.17     1463.89     68.76 o
   0  -1  -2     1586.17     1405.97     65.09 o
   0  -1  -2     1586.17     1453.85     68.84 o
   0   1   2     1586.17     1433.62     68.76 o
   0   1   2     1586.17     1447.61     65.19 o
   0  -1  -2     1586.17     1471.06     68.71 o
   0   1   2     1586.17     1457.42     65.16 o
   0  -1  -2     1586.17     1470.72     65.22 o
   0   1   2     1586.17     1383.71     68.17 o
  -1  -1  -2      430.16      481.77     21.49 o
   1   1   2      430.16      464.65     22.70 o
   1   1   2      430.16      451.51     22.70 o
   1   1   2      430.16      487.68     22.55 o
  -1  -1  -2      430.16      479.89     22.78 o
  -1  -1  -2      430.16      461.94     21.47 o
   1   1   2      430.16      448.92     21.44 o
   1   1   2      430.16      468.10     21.49 o
  -1  -1  -2      430.16      457.59     22.50 o
  -1  -1  -2      430.16      445.27     22.70 o
   2   1   2        1.26        2.65      1.45 o
   2   1   2        1.26        4.73      1.35 o
  -2  -1  -2        1.26        3.18      1.28 o
   2   1   2        1.26        5.63      1.73 o
  -2  -1  -2        1.26        3.63      1.53 o
  -2  -1  -2        1.26        2.63      1.38 o
   3   1   2       21.15       17.77      2.60 o
  -3  -1  -2       21.15       16.75      2.98 o
  -3  -1  -2       21.15       15.97      2.93 o
   3   1   2       21.15       18.90      3.03 o
  -3  -1  -2       21.15       18.02      2.70 o
  -4  -1  -2        7.99        7.28      2.35 o
  -4  -1  -2        7.99        7.63      2.68 o
   4   1   2        7.99        5.21      2.23 o
   4   1   2        7.99        8.71      2.85 o
  -4  -1  -2        7.99       10.24      2.83 o
   5   1   2       10.20        9.96      3.48 o
  -5  -1  -2       10.20        8.59      2.90 o
  -5  -1  -2       10.20        8.14      3.20 o
   5   1   2       10.20       13.89      3.18 o
   5  -2  -2        5.54        6.21      2.63 o
  -5   2   2        5.54        0.35      2.18 o
   5  -2  -2        5.54        3.53      2.13 o
  -5   2   2        5.54        4.66      2.23 o
   4  -2  -2       33.47       29.89      3.40 o
  -4   2   2       33.47       31.17      5.38 o
  -4   2   2       33.47       36.05      4.03 o
  -4   2   2       33.47       26.79      3.35 o
   4  -2  -2       33.47       29.66      3.78 o
  -3   2   2       50.72       42.61      3.98 o
   3  -2  -2       50.72       46.72      3.71 o
   3  -2  -2       50.72       45.47      3.61 o
  -3   2   2       50.72       49.05      3.78 o
  -3   2   2       50.72       53.08      4.16 o
   3  -2  -2       50.72       53.50      4.21 o
  -3   2   2       50.72       47.72      5.18 o
   3  -2  -2       50.72       56.58      4.03 o
  -2   2   2      593.48      540.14     26.10 o
   2  -2  -2      593.48      560.72     27.21 o
  -2   2   2      593.48      546.37     34.52 o
  -2   2   2      593.48      569.71     27.31 o
  -2   2   2      593.48      566.77     27.54 o
  -2   2   2      593.48      563.31     26.18 o
   2  -2  -2      593.48      576.62     27.54 o
   2  -2  -2      593.48      545.69     27.69 o
   2  -2  -2      593.48      580.49     34.70 o
   2  -2  -2      593.48      559.96     26.10 o
  -2   2   2      593.48      563.83     27.66 o
  -1   2   2        0.21        0.50      0.65 o
  -1   2   2        0.21       -0.38      0.53 o
   1  -2  -2        0.21       -0.08      0.50 o
   1  -2  -2        0.21        1.65      0.60 o
   1  -2  -2        0.21        1.23      0.60 o
   1  -2  -2        0.21        0.73      0.63 o
  -1   2   2        0.21        0.50      0.58 o
  -1   2   2        0.21        0.70      0.55 o
  -1   2   2        0.21        2.20      1.23 o
  -1   2   2        0.21       -0.03      0.55 o
  -1   2   2        0.21        0.45      0.58 o
   1  -2  -2        0.21        1.08      0.53 o
   0   2   2     1238.33     1352.61     59.65 o
   0  -2  -2     1238.33     1300.80     59.58 o
   0  -2  -2     1238.33     1222.66     56.48 o
   0   2   2     1238.33     1224.28     56.45 o
   0   2   2     1238.33     1211.40     59.58 o
   0  -2  -2     1238.33     1220.78     59.63 o
   0   2   2     1238.33     1248.93     56.45 o
   0   2   2     1238.33     1135.23     59.07 o
   0  -2  -2     1238.33     1265.69     56.40 o
   0  -2  -2     1238.33     1290.03     59.14 o
  -1  -2  -2     1383.20     1292.04     64.88 o
   1   2   2     1383.20     1337.58     64.93 o
   1   2   2     1383.20     1357.09     64.90 o
  -1  -2  -2     1383.20     1438.66     65.00 o
   1   2   2     1383.20     1333.18     61.51 o
  -1  -2  -2     1383.20     1314.66     61.43 o
   1   2   2     1383.20     1339.38     61.48 o
   1   2   2     1383.20     1398.46     64.47 o
  -1  -2  -2     1383.20     1403.57     61.51 o
  -2  -2  -2       12.83       15.37      2.15 o
   2   2   2       12.83       14.87      2.05 o
  -2  -2  -2       12.83       18.02      2.35 o
  -2  -2  -2       12.83       17.67      1.93 o
  -2  -2  -2       12.83       16.02      2.13 o
   2   2   2       12.83       16.05      2.18 o
   2   2   2       12.83       13.22      1.80 o
   2   2   2       12.83       15.82      1.93 o
  -3  -2  -2       33.56       32.22      3.53 o
   3   2   2       33.56       31.09      3.33 o
  -3  -2  -2       33.56       31.17      3.13 o
  -3  -2  -2       33.56       26.89      3.25 o
   3   2   2       33.56       32.04      3.15 o
  -4  -2  -2       26.97       30.99      3.93 o
   4   2   2       26.97       24.53      3.30 o
  -4  -2  -2       26.97       22.73      3.25 o
   4   2   2       26.97       26.58      3.91 o
  -4  -2  -2       26.97       28.76      3.86 o
   5   2   2        1.31        0.45      2.15 o
  -5  -2  -2        1.31       -1.20      2.58 o
   5   2   2        1.31       -0.55      2.55 o
  -5  -2  -2        1.31        0.40      2.05 o
  -5   3   2       42.42       43.63      7.16 o
  -5   3   2       42.42       41.86      4.73 o
  -5   3   2       42.42       51.32      5.16 o
   5  -3  -2       42.42       42.13      4.98 o
  -4   3   2        5.04        4.41      3.50 o
   4  -3  -2        5.04        3.43      1.75 o
  -4   3   2        5.04        4.38      1.88 o
  -4   3   2        5.04        6.31      2.25 o
   4  -3  -2        5.04        6.71      2.25 o
  -3   3   2       71.34       64.07      4.96 o
  -3   3   2       71.34       66.50      4.61 o
   3  -3  -2       71.34       68.43      4.96 o
   3  -3  -2       71.34       67.88      4.48 o
  -3   3   2       71.34       66.28      6.38 o
   3  -3  -2       71.34       74.96      4.86 o
  -3   3   2       71.34       70.88      4.96 o
   3  -3  -2       71.34       73.79      4.61 o
  -2   3   2        0.05        0.38      0.83 o
  -2   3   2        0.05       -0.60      0.80 o
  -2   3   2        0.05       -0.85      0.75 o
   2  -3  -2        0.05       -0.60      0.80 o
   2  -3  -2        0.05       -0.90      0.73 o
   2  -3  -2        0.05       -0.93      1.20 o
   2  -3  -2        0.05       -0.33      0.73 o
   2  -3  -2        0.05       -0.65      0.98 o
  -2   3   2        0.05        0.18      1.55 o
  -2   3   2        0.05        0.98      1.10 o
  -2   3   2        0.05       -0.03      1.00 o
  -1   3   2      112.97      124.39      5.89 o
  -1   3   2      112.97      116.12      8.04 o
  -1   3   2      112.97      110.64      6.01 o
   1  -3  -2      112.97      104.20      5.71 o
  -1   3   2      112.97      113.54      5.79 o
  -1   3   2      112.97      123.39      6.19 o
   1  -3  -2      112.97      122.81      5.71 o
   1  -3  -2      112.97      114.57      6.19 o
   1  -3  -2      112.97      110.81      5.86 o
  -1   3   2      112.97      128.22      5.91 o
   0  -3  -2     2749.41     2719.18    125.08 o
   0   3   2     2749.41     2702.62    125.85 o
   0  -3  -2     2749.41     2693.69    119.23 o
   0  -3  -2     2749.41     2637.27    125.95 o
   0   3   2     2749.41     2644.04    119.25 o
   0   3   2     2749.41     2460.52    125.75 o
   0   3   2     2749.41     2691.86    124.93 o
   0   3   2     2749.41     2644.87    119.33 o
   1   3   2       18.68       14.29      1.68 o
  -1  -3  -2       18.68       14.24      1.63 o
   1   3   2       18.68       13.64      1.50 o
  -1  -3  -2       18.68       22.00      1.98 o
  -1  -3  -2       18.68       17.30      1.83 o
   1   3   2       18.68       13.47      1.68 o
  -1  -3  -2       18.68       15.37      1.58 o
   2   3   2      376.61      424.77     19.44 o
  -2  -3  -2      376.61      383.14     20.47 o
   2   3   2      376.61      408.67     20.32 o
   2   3   2      376.61      404.01     19.36 o
  -2  -3  -2      376.61      422.22     20.67 o
  -2  -3  -2      376.61      402.45     19.26 o
   2   3   2      376.61      388.93     20.52 o
  -3  -3  -2        0.74        1.00      1.55 o
  -3  -3  -2        0.74        0.13      1.10 o
   3   3   2        0.74        0.08      1.70 o
   3   3   2        0.74       -0.13      1.28 o
  -3  -3  -2        0.74        2.40      1.38 o
   4   3   2        6.56        3.10      2.03 o
   4   3   2        6.56        0.03      1.90 o
  -4  -3  -2        6.56        1.93      1.83 o
  -4  -3  -2        6.56        5.83      2.38 o
  -5  -3  -2        6.90       10.39      2.85 o
  -5  -3  -2        6.90        5.43      3.23 o
   5   3   2        6.90        2.20      2.53 o
   5   3   2        6.90        6.91      3.23 o
  -5   4   2       15.66       12.82      2.85 o
  -5   4   2       15.66       15.54      3.68 o
  -5   4   2       15.66       19.80      5.48 o
   5  -4  -2       15.66       21.33      3.68 o
  -4   4   2        6.50        5.43      3.58 o
   4  -4  -2        6.50        2.08      1.75 o
  -4   4   2        6.50        3.58      1.95 o
   4  -4  -2        6.50        0.63      2.13 o
  -4   4   2        6.50        6.43      2.43 o
   3  -4  -2        0.11       -0.45      1.15 o
   3  -4  -2        0.11        1.70      1.15 o
   3  -4  -2        0.11       -0.38      1.20 o
  -3   4   2        0.11       -0.40      1.30 o
  -3   4   2        0.11       -1.43      0.98 o
  -3   4   2        0.11        1.78      1.28 o
  -3   4   2        0.11       -2.65      1.95 o
  -3   4   2        0.11       -0.03      1.40 o
  -2   4   2      821.84      555.12     27.30 o
   2  -4  -2      821.84      543.88     25.74 o
  -2   4   2      821.84      633.86     27.53 o
   2  -4  -2      821.84      530.01     27.33 o
  -2   4   2      821.84      519.47     25.95 o
   1  -4  -2      790.90      833.48     36.69 o
  -1   4   2      790.90      809.52     38.91 o
  -1   4   2      790.90      868.03     36.97 o
  -1   4   2      790.90      807.38     36.84 o
  -1   4   2      790.90      829.93     49.20 o
   1  -4  -2      790.90      723.32     36.72 o
   1  -4  -2      790.90      810.68     38.78 o
   1  -4  -2      790.90      834.51     38.96 o
  -1   4   2      790.90      773.40     38.51 o
   0  -4  -2      129.33      118.91      6.04 o
   0  -4  -2      129.33      138.93      6.59 o
   0   4   2      129.33      126.13      6.21 o
   0   4   2      129.33      144.42      6.29 o
   0   4   2      129.33      138.65      6.46 o
   0   4   2      129.33      103.00      6.39 o
   0  -4  -2      129.33      133.14      6.06 o
   0  -4  -2      129.33      109.31      6.44 o
   0   4   2      129.33      127.50      6.61 o
   1   4   2      129.50      132.14      7.24 o
  -1  -4  -2      129.50      133.25      7.06 o
  -1  -4  -2      129.50      144.32      7.39 o
   1   4   2      129.50      137.83      6.91 o
   1   4   2      129.50      132.12      7.34 o
  -1  -4  -2      129.50      122.02      7.16 o
  -1  -4  -2      129.50      137.43      6.61 o
  -2  -4  -2       14.52       17.22      2.40 o
  -2  -4  -2       14.52       19.22      2.35 o
   2   4   2       14.52       17.67      2.10 o
   2   4   2       14.52       15.75      2.10 o
  -2  -4  -2       14.52       15.12      1.88 o
  -2  -4  -2       14.52       18.85      2.43 o
  -2  -4  -2       14.52       17.60      2.58 o
   2   4   2       14.52       17.20      2.38 o
   2   4   2       14.52       17.47      2.30 o
  -3  -4  -2      199.78      192.31     10.75 o
   3   4   2      199.78      188.98     10.85 o
   3   4   2      199.78      181.76     10.95 o
   3   4   2      199.78      184.99     10.20 o
  -3  -4  -2      199.78      192.96     10.97 o
  -3  -4  -2      199.78      187.30     10.10 o
   4   4   2        0.25        0.38      1.85 o
  -4  -4  -2        0.25       -0.95      1.78 o
   4   4   2        0.25       -1.35      1.85 o
  -4  -4  -2        0.25        3.23      1.83 o
  -5  -4  -2        0.00       -0.35      1.93 o
   5   4   2        0.00       -0.25      2.75 o
  -5  -4  -2        0.00       -3.68      2.45 o
   5   4   2        0.00       -2.85      2.08 o
  -5   5   2       42.53       54.92      7.74 o
   5  -5  -2       42.53       44.48      5.03 o
  -5   5   2       42.53       49.87      5.56 o
  -5   5   2       42.53       49.62      4.86 o
   4  -5  -2      179.86      184.81     10.94 o
  -4   5   2      179.86      176.09     10.42 o
   4  -5  -2      179.86      200.21     10.07 o
  -4   5   2      179.86      174.57     14.00 o
  -4   5   2      179.86      187.89     11.20 o
  -3   5   2       46.54       52.45      5.66 o
   3  -5  -2       46.54       49.04      4.01 o
  -3   5   2       46.54       53.00      4.18 o
  -3   5   2       46.54       54.35      4.03 o
  -3   5   2       46.54       49.79      3.86 o
  -3   5   2       46.54       49.19      4.21 o
   3  -5  -2       46.54       50.42      3.55 o
  -3   5   2       46.54       55.75      4.11 o
   3  -5  -2       46.54       58.98      4.01 o
   2  -5  -2      137.65      166.14      8.67 o
  -2   5   2      137.65      162.48      8.59 o
  -2   5   2      137.65      164.66     11.52 o
  -2   5   2      137.65      164.36      8.24 o
  -2   5   2      137.65      157.20      8.69 o
  -2   5   2      137.65      175.28      8.37 o
   2  -5  -2      137.65      136.88      8.34 o
  -2   5   2      137.65      166.46      8.79 o
  -1   5   2      979.18      981.58     46.22 o
   1  -5  -2      979.18     1088.20     46.17 o
   1  -5  -2      979.18     1023.02     48.77 o
  -1   5   2      979.18     1049.60     48.87 o
   1  -5  -2      979.18      988.73     48.61 o
  -1   5   2      979.18      948.60     48.31 o
  -1   5   2      979.18     1049.18     46.32 o
   0  -5  -2        6.69        8.54      1.13 o
   0  -5  -2        6.69        9.49      0.90 o
   0   5   2        6.69        8.21      1.15 o
   0  -5  -2        6.69       10.09      1.15 o
   0   5   2        6.69       10.16      1.33 o
   0   5   2        6.69       10.94      1.15 o
   0   5   2        6.69        9.34      1.15 o
   0  -5  -2        6.69       10.41      0.90 o
   1   5   2       76.79       77.73      4.83 o
   1   5   2       76.79       80.13      4.76 o
  -1  -5  -2       76.79       84.16      4.21 o
   1   5   2       76.79       74.15      4.46 o
   2   5   2       10.36       13.19      2.15 o
   2   5   2       10.36        9.76      1.68 o
  -2  -5  -2       10.36       12.09      2.08 o
   2   5   2       10.36        7.63      1.68 o
   2   5   2       10.36        6.03      1.53 o
  -2  -5  -2       10.36        6.61      1.00 o
  -2  -5  -2       10.36        6.16      1.30 o
  -2  -5  -2       10.36        7.66      1.73 o
   3   5   2       44.70       42.78      3.86 o
  -3  -5  -2       44.70       39.40      3.55 o
  -3  -5  -2       44.70       45.54      4.78 o
  -3  -5  -2       44.70       48.79      4.36 o
  -3  -5  -2       44.70       40.56      4.08 o
   3   5   2       44.70       46.16      4.28 o
  -3  -5  -2       44.70       48.52      4.71 o
  -4  -5  -2        0.01        6.48      2.20 o
  -4  -5  -2        0.01       15.27      3.28 o
   4   5   2        0.01        3.75      2.25 o
   4   5   2        0.01        6.36      2.80 o
  -4  -5  -2        0.01       10.89      3.13 o
  -5  -5  -2        0.10        0.63      2.90 o
   5   5   2        0.10       -2.03      2.93 o
  -5  -5  -2        0.10       -2.85      2.70 o
   5   5   2        0.10       -1.20      2.55 o
  -5   6   2       43.35       50.54      7.89 o
   5  -6  -2       43.35       52.12      4.81 o
  -5   6   2       43.35       48.99      4.83 o
   4  -6  -2       78.15       80.02      5.81 o
  -4   6   2       78.15       80.14      5.71 o
  -4   6   2       78.15       77.11      8.01 o
  -4   6   2       78.15       76.39      5.96 o
  -3   6   2       51.36       51.67      4.01 o
  -3   6   2       51.36       58.98      4.23 o
  -3   6   2       51.36       53.68      4.38 o
  -3   6   2       51.36       55.98      4.18 o
   3  -6  -2       51.36       52.90      4.03 o
  -3   6   2       51.36       58.16      6.06 o
  -3   6   2       51.36       57.46      4.48 o
  -2   6   2       74.85       82.63      5.01 o
  -2   6   2       74.85       76.72      7.16 o
  -2   6   2       74.85       91.47      5.36 o
  -2   6   2       74.85       82.18      4.96 o
   2  -6  -2       74.85       90.47      5.06 o
   2  -6  -2       74.85       97.05      4.91 o
   2  -6  -2       74.85       87.71      4.43 o
  -2   6   2       74.85       89.46      5.13 o
  -1   6   2      178.19      193.31      8.94 o
  -1   6   2      178.19      184.52      9.50 o
   1  -6  -2      178.19      187.25      9.17 o
  -1   6   2      178.19      181.94      8.99 o
  -1   6   2      178.19      170.94      9.24 o
   1  -6  -2      178.19      189.05      9.12 o
   0  -6  -2      382.03      455.76     20.47 o
   0   6   2      382.03      394.34     20.42 o
   0  -6  -2      382.03      430.91     20.42 o
   0   6   2      382.03      421.05     20.72 o
   0   6   2      382.03      403.09     19.51 o
  -1  -6  -2        4.73       11.99      1.40 o
   1   6   2        4.73       12.24      1.68 o
   2   6   2       44.94       43.51      3.86 o
  -2  -6  -2       44.94       49.19      2.83 o
  -2  -6  -2       44.94       51.75      3.25 o
  -2  -6  -2       44.94       51.90      3.91 o
   2   6   2       44.94       40.28      3.50 o
   2   6   2       44.94       44.04      3.81 o
   2   6   2       44.94       43.11      3.63 o
  -2  -6  -2       44.94       44.04      3.68 o
  -3  -6  -2      111.99      123.55      7.11 o
   3   6   2      111.99      120.22      7.44 o
   3   6   2      111.99      114.28      7.89 o
  -3  -6  -2      111.99      129.31      7.99 o
  -3  -6  -2      111.99      119.17      6.51 o
  -4  -6  -2       32.67       38.88      4.76 o
  -4  -6  -2       32.67       29.94      4.41 o
   4   6   2       32.67       39.50      4.36 o
   4   6   2       32.67       28.59      4.53 o
  -5   7   2        0.05        2.70      4.23 o
  -5   7   2        0.05        1.95      2.08 o
   5  -7  -2        0.05       -2.78      1.85 o
  -4   7   2        0.02        2.43      3.30 o
  -4   7   2        0.02        0.43      1.63 o
   4  -7  -2        0.02       -0.75      1.68 o
  -3   7   2       14.85       20.40      2.50 o
  -3   7   2       14.85       29.46      4.68 o
   3  -7  -2       14.85       18.95      2.35 o
   3  -7  -2       14.85       20.70      1.80 o
   3  -7  -2       14.85       23.63      2.33 o
  -3   7   2       14.85       24.43      2.78 o
  -3   7   2       14.85       15.95      2.50 o
  -2   7   2       32.41       31.72      4.13 o
  -2   7   2       32.41       31.37      2.68 o
  -2   7   2       32.41       36.05      2.75 o
  -2   7   2       32.41       32.92      2.80 o
   2  -7  -2       32.41       30.92      2.13 o
  -2   7   2       32.41       34.17      2.58 o
  -2   7   2       32.41       31.79      2.58 o
   2  -7  -2       32.41       32.04      2.23 o
  -1   7   2      114.33      108.04      5.66 o
  -1   7   2      114.33      107.39      5.68 o
  -1   7   2      114.33      116.45      6.11 o
  -1   7   2      114.33      108.29      5.86 o
   0   7   2        7.81        7.78      1.28 o
   0   7   2        7.81        7.66      1.25 o
   0   7   2        7.81       15.42      1.45 o
   0   7   2        7.81       10.36      1.48 o
   1   7   2      100.77       87.24      5.66 o
  -1  -7  -2      100.77       96.43      4.78 o
  -1  -7  -2      100.77      100.17      5.46 o
   1   7   2      100.77       95.61      5.33 o
   1   7   2      100.77       97.44      5.36 o
   1   7   2      100.77       92.58      5.61 o
   2   7   2       75.08       71.66      4.81 o
   2   7   2       75.08       66.35      5.01 o
   2   7   2       75.08       70.58      4.98 o
  -2  -7  -2       75.08       68.25      4.76 o
  -2  -7  -2       75.08       73.99      4.01 o
   2   7   2       75.08       65.90      4.63 o
  -3  -7  -2        0.17        0.98      1.33 o
   3   7   2        0.17       -1.99      1.33 o
  -3  -7  -2        0.17        1.13      0.90 o
  -3  -7  -2        0.17        0.83      1.95 o
   3   7   2        0.17       -0.45      1.95 o
  -4  -7  -2        7.81       11.69      3.15 o
   4   7   2        7.81        4.76      2.98 o
   4   7   2        7.81        8.44      2.80 o
  -4   8   2       13.26       13.09      4.43 o
  -4   8   2       13.26       13.69      2.68 o
   4  -8  -2       13.26       17.87      2.43 o
  -3   8   2       73.57       67.12      6.99 o
   3  -8  -2       73.57       62.39      3.96 o
  -3   8   2       73.57       71.30      4.76 o
   3  -8  -2       73.57       65.50      4.08 o
  -3   8   2       73.57       68.00      4.83 o
  -2   8   2       99.79      109.15      6.21 o
  -2   8   2       99.79      104.59      5.98 o
  -2   8   2       99.79      109.25      6.11 o
  -2   8   2       99.79      119.14      6.49 o
  -2   8   2       99.79       99.48      8.94 o
  -1   8   2      199.17      182.90      9.17 o
  -1   8   2      199.17      192.84      9.27 o
  -1   8   2      199.17      185.95      9.54 o
  -1   8   2      199.17      186.96      9.79 o
   0   8   2        2.19        1.55      0.90 o
   0   8   2        2.19        1.63      0.90 o
   0   8   2        2.19        2.83      1.20 o
   0   8   2        2.19        2.18      0.93 o
  -1  -8  -2       39.35       33.05      2.48 o
  -1  -8  -2       39.35       38.23      2.58 o
   1   8   2       39.35       32.69      2.95 o
   1   8   2       39.35       35.85      2.83 o
   1   8   2       39.35       38.95      3.03 o
   1   8   2       39.35       36.30      2.80 o
   2   8   2       48.14       54.02      4.38 o
  -2  -8  -2       48.14       52.40      3.43 o
  -2  -8  -2       48.14       57.25      4.21 o
  -2  -8  -2       48.14       61.99      4.21 o
  -2  -8  -2       48.14       57.58      3.48 o
   2   8   2       48.14       51.75      4.41 o
   2   8   2       48.14       55.03      4.13 o
  -3  -8  -2        4.29        4.93      2.20 o
   3   8   2        4.29        3.58      2.28 o
   3   8   2        4.29        5.36      2.03 o
   4   8   2        0.13       -2.55      1.78 o
  -4  -8  -2        0.13        1.40      2.33 o
   4  -9  -2        0.35       -0.30      1.15 o
  -4   9   2        0.35        1.13      3.03 o
  -4   9   2        0.35        1.43      1.70 o
  -3   9   2      114.75      124.17      7.29 o
  -3   9   2      114.75      112.05      6.86 o
  -3   9   2      114.75      109.85     10.09 o
  -2   9   2       80.42       66.05      6.81 o
  -2   9   2       80.42       62.02      4.23 o
  -2   9   2       80.42       69.25      4.33 o
  -2   9   2       80.42       65.87      4.18 o
  -1   9   2       15.18       19.52      1.93 o
  -1   9   2       15.18       20.85      2.20 o
  -1   9   2       15.18       17.40      1.88 o
  -1   9   2       15.18       19.83      2.00 o
   0   9   2        7.21        8.79      1.40 o
   0   9   2        7.21        9.66      1.53 o
   0   9   2        7.21       12.27      1.83 o
   0   9   2        7.21        8.94      1.48 o
   1   9   2       38.72       34.57      3.05 o
   1   9   2       38.72       36.45      3.03 o
   1   9   2       38.72       40.38      3.38 o
   1   9   2       38.72       34.22      3.20 o
   2   9   2       11.93       15.17      2.35 o
  -2  -9  -2       11.93        8.84      2.10 o
  -2  -9  -2       11.93       15.49      1.80 o
  -3  -9  -2        5.72        6.28      2.30 o
   3   9   2        5.72        7.11      2.38 o
  -4  -9  -2        3.03        2.73      2.63 o
   4   9   2        3.03        1.68      2.45 o
  -4  10   2        5.71        8.64      2.30 o
  -4  10   2        5.71        9.96      3.93 o
  -3  10   2        3.31        1.95      2.83 o
  -3  10   2        3.31        2.63      1.65 o
  -2  10   2      123.40      141.65      7.41 o
  -2  10   2      123.40      121.10     10.82 o
  -2  10   2      123.40      123.35      7.09 o
   0  10   2        2.76        1.40      1.23 o
   0  10   2        2.76        0.55      1.13 o
   0  10   2        2.76        3.98      1.30 o
   1  10   2      115.10      118.29      6.66 o
   1  10   2      115.10      115.01      7.04 o
  -2 -10  -2       35.16       31.87      2.70 o
   2  10   2       35.16       34.12      3.40 o
  -3 -10  -2        0.48        1.53      1.98 o
   3  10   2        0.48        3.68      2.05 o
  -3  11   2        6.86        6.28      1.93 o
  -3  11   2        6.86       10.36      3.98 o
  -2  11   2       77.47       59.99      4.43 o
  -2  11   2       77.47       65.70      7.34 o
  -2  11   2       77.47       67.65      4.43 o
  -1  11   2        1.05        0.13      1.33 o
  -1  11   2        1.05       -0.95      1.13 o
   0  11   2        0.24        1.30      1.15 o
   0  11   2        0.24       -1.35      1.05 o
   1  11   2       94.42       81.97      5.31 o
   1  11   2       94.42       87.56      5.71 o
   2  11   2       26.38       13.19      2.50 o
   3  11   2        6.99        4.86      2.38 o
  -3 -11  -2        6.99        9.49      2.35 o
  -3  12   2        0.44        0.10      2.65 o
  -3  12   2        0.44        0.18      1.48 o
  -2  12   2       23.31       10.51      1.95 o
  -2  12   2       23.31        4.88      3.20 o
   0  12   2        3.04        4.03      1.58 o
   0  12   2        3.04        2.28      1.45 o
   1  12   2       42.09       39.73      3.50 o
   2  12   2       74.23       67.30      5.11 o
  -2  13   2        4.56        3.90      1.73 o
  -2  13   2        4.56        3.43      3.08 o
  -1  13   2       37.85       41.25      3.28 o
  -1  13   2       37.85       43.38      3.70 o
   0  13   2        0.13       -0.38      1.25 o
   0  13   2        0.13        3.78      1.43 o
   1  13   2        1.20       -2.00      1.38 o
  -1  14   2        1.10        7.83      4.10 o
  -1  14   2        1.10        4.38      1.73 o
   0  14   2        9.61       12.06      2.08 o
   1  14  -3        1.11        0.05      1.05 o
  -1 -14   3        1.11        4.63      2.38 o
   1  14  -3        1.11        1.78      1.48 o
  -1  14  -3        9.48       16.70      4.21 o
  -2  14  -3        0.00        2.58      1.05 o
  -2  14  -3        0.00        5.86      3.20 o
  -2 -13   3        0.00       -0.08      1.65 o
   2  13  -3        0.00       -0.60      1.43 o
   1  13  -3        0.23        1.13      1.35 o
   1  13  -3        0.23        0.70      1.13 o
  -1 -13   3        0.23        2.05      1.83 o
   0 -13   3       14.06       20.33      3.45 o
  -1  13  -3        4.11        5.81      3.15 o
  -2  13  -3        0.72        2.10      1.05 o
  -2  13  -3        0.72        1.05      2.58 o
  -3  13  -3        1.30        0.90      1.38 o
  -3  13  -3        1.30        4.16      3.45 o
  -3  13  -3        1.30        1.48      1.58 o
   3  12  -3       15.94       12.94      2.93 o
  -2 -12   3        4.46        3.50      2.03 o
   2  12  -3        4.46        1.05      1.55 o
  -1 -12   3       34.44       40.88      3.98 o
   1  12  -3       34.44       35.57      3.13 o
   1  12  -3       34.44       40.13      3.00 o
   0 -12   3      217.66      227.41     13.07 o
  -1  12  -3      263.53      244.80     17.71 o
  -2  12  -3        0.98        2.05      1.00 o
  -2  12  -3        0.98        0.65      2.48 o
  -3  12  -3       14.61       16.70      2.23 o
  -3  12  -3       14.61       12.89      2.25 o
  -3  12  -3       14.61       16.90      4.63 o
   3  11  -3      141.56      145.46      9.21 o
  -3 -11   3      141.56      168.60      9.59 o
   2  11  -3       21.05       24.36      3.18 o
  -2 -11   3       21.05       24.61      3.23 o
   2  11  -3       21.05       24.53      2.88 o
   1  11  -3       48.52       37.40      3.00 o
  -1 -11   3       48.52       41.66      3.76 o
   1  11  -3       48.52       36.35      3.00 o
   0 -11   3      132.24      122.15      7.91 o
  -1  11  -3       45.17       70.37      7.03 o
  -2  11  -3        4.90        6.66      3.10 o
  -2  11  -3        4.90        4.66      1.25 o
  -3  11  -3       13.17       15.92      4.48 o
  -3  11  -3       13.17       11.61      2.03 o
  -3  11  -3       13.17       10.64      2.15 o
  -4  11  -3       41.27       40.73      4.56 o
  -4  11  -3       41.27       38.85      4.03 o
  -4  11  -3       41.27       44.83      7.31 o
  -3 -10   3       34.01       50.14      3.50 o
   3  10  -3       34.01       38.33      4.08 o
  -3 -10   3       34.01       48.09      4.08 o
  -2 -10   3        6.37        6.41      1.90 o
   2  10  -3        6.37        2.83      1.88 o
   2  10  -3        6.37        5.83      1.78 o
   1  10  -3       54.43       67.17      3.86 o
  -1 -10   3       54.43       57.76      4.56 o
   1  10  -3       54.43       57.41      3.71 o
   0 -10   3      173.56      186.77     10.72 o
  -1  10  -3      239.63      250.30     17.39 o
  -2  10  -3       44.13       41.81      2.88 o
  -2  10  -3       44.13       40.53      2.75 o
  -2  10  -3       44.13       42.83      5.26 o
  -3  10  -3       17.50       15.64      2.23 o
  -3  10  -3       17.50       14.49      2.35 o
  -3  10  -3       17.50       16.05      4.46 o
  -4  10  -3       18.86       35.67      6.61 o
  -4  10  -3       18.86       24.01      3.15 o
  -4  10  -3       18.86       19.40      3.40 o
  -4  -9   3        0.77        0.90      1.63 o
   4   9  -3        0.77       -0.33      1.95 o
  -4  -9   3        0.77        0.73      2.23 o
  -4  -9   3        0.77       -0.58      1.88 o
   3   9  -3       16.55       14.69      2.60 o
  -3  -9   3       16.55       16.80      2.58 o
  -3  -9   3       16.55        9.71      2.35 o
   2   9  -3       15.03       17.95      2.35 o
  -2  -9   3       15.03       20.30      2.55 o
   2   9  -3       15.03       17.05      2.53 o
   1   9  -3       80.92       80.60      4.58 o
   1   9  -3       80.92       81.77      4.66 o
  -1  -9   3       80.92       78.72      5.38 o
   1   9  -3       80.92       87.43      5.11 o
   0  -9   3        1.02        2.63      1.50 o
   1  -9   3      228.77      223.95     12.13 o
  -1   9  -3      228.77      206.14     14.86 o
  -2   9  -3       58.30       50.32      5.81 o
  -2   9  -3       58.30       53.85      3.33 o
  -2   9  -3       58.30       57.46      3.30 o
  -2   9  -3       58.30       53.15      3.28 o
  -2   9  -3       58.30       56.03      3.23 o
  -3   9  -3       42.36       41.66      3.35 o
  -3   9  -3       42.36       22.83      4.91 o
  -4   9  -3       52.25       57.45      7.21 o
  -4   9  -3       52.25       48.29      4.36 o
  -4   9  -3       52.25       52.47      4.83 o
  -4  -8   3        0.03       -0.18      1.90 o
  -4  -8   3        0.03       -0.43      1.55 o
   4   8  -3        0.03       -0.90      1.78 o
   3   8  -3        1.15       -0.03      1.63 o
  -3  -8   3        1.15        0.75      1.63 o
   3   8  -3        1.15        0.90      2.10 o
  -3  -8   3        1.15        1.13      1.38 o
  -3  -8   3        1.15       -1.60      1.63 o
  -2  -8   3        0.00       -0.25      1.03 o
   2   8  -3        0.00        0.75      1.25 o
   2   8  -3        0.00       -0.40      1.08 o
  -2  -8   3        0.00       -1.65      1.10 o
   2   8  -3        0.00       -1.90      1.30 o
  -2  -8   3        0.00       -1.53      1.03 o
   2   8  -3        0.00       -0.63      1.43 o
   1   8  -3      136.80      146.79      7.89 o
   1   8  -3      136.80      144.48      7.31 o
   1   8  -3      136.80      144.08      7.26 o
  -1  -8   3      136.80      139.62      8.11 o
   0  -8   3       78.88       88.44      5.66 o
  -1   8  -3       40.34       43.91      4.63 o
   1  -8   3       40.34       44.14      3.71 o
  -2   8  -3      132.70      123.56      6.26 o
  -2   8  -3      132.70      126.19      6.71 o
  -2   8  -3      132.70      118.56      9.59 o
  -2   8  -3      132.70      118.56      6.31 o
  -2   8  -3      132.70      119.76      6.41 o
  -2   8  -3      132.70      121.56      6.21 o
  -3   8  -3        1.06        1.13      3.00 o
  -3   8  -3        1.06        0.43      1.45 o
  -3   8  -3        1.06        0.28      1.28 o
  -4   8  -3        2.50        6.13      2.10 o
  -4   8  -3        2.50        7.66      4.36 o
  -4   8  -3        2.50        1.40      2.08 o
   4  -8   3        2.50        4.88      1.40 o
  -5   8  -3        3.82       -0.80      1.98 o
   5  -8   3        3.82        5.48      1.98 o
  -5   8  -3        3.82        2.65      2.60 o
  -5   8  -3        3.82        4.41      4.88 o
  -4  -7   3       12.93       15.29      3.18 o
   4   7  -3       12.93       11.86      3.33 o
   4   7  -3       12.93       11.36      2.93 o
  -3  -7   3        5.40        3.98      1.95 o
  -3  -7   3        5.40        9.86      1.93 o
   3   7  -3        5.40        4.78      2.35 o
   3   7  -3        5.40        5.21      2.00 o
  -3  -7   3        5.40        4.23      1.53 o
  -2  -7   3      109.78      105.37      6.16 o
   2   7  -3      109.78      107.53      6.21 o
  -2  -7   3      109.78      109.36      6.34 o
   2   7  -3      109.78      111.31      6.61 o
  -2  -7   3      109.78      110.73      5.51 o
   2   7  -3      109.78      113.01      6.84 o
   2   7  -3      109.78      107.85      6.21 o
  -2  -7   3      109.78      112.09      6.21 o
  -2  -7   3      109.78      101.22      6.41 o
   1   7  -3      218.55      219.32     10.35 o
   1   7  -3      218.55      216.61     11.10 o
  -1  -7   3      218.55      203.35     11.25 o
   1   7  -3      218.55      215.16     10.37 o
   0  -7   3        9.66        7.58      1.65 o
  -1   7  -3      220.97      222.93     15.18 o
   1  -7   3      220.97      232.76     12.25 o
  -2   7  -3      308.40      298.83     14.51 o
  -2   7  -3      308.40      312.09     20.38 o
  -2   7  -3      308.40      299.28     15.01 o
  -2   7  -3      308.40      311.76     14.51 o
  -2   7  -3      308.40      299.66     15.11 o
  -2   7  -3      308.40      316.93     15.44 o
  -3   7  -3        3.21        6.06      1.63 o
  -3   7  -3        3.21        5.81      1.63 o
  -3   7  -3        3.21        3.18      1.58 o
  -3   7  -3        3.21        5.23      3.33 o
  -3   7  -3        3.21       -0.40      1.53 o
   3  -7   3        3.21        7.01      1.15 o
  -4   7  -3       13.50       11.09      2.88 o
   4  -7   3       13.50       15.57      2.23 o
  -4   7  -3       13.50       15.92      2.70 o
  -4   7  -3       13.50       16.45      5.13 o
  -5   7  -3        0.28       -1.88      1.75 o
  -5   7  -3        0.28       -0.98      4.31 o
  -5   7  -3        0.28       -1.53      2.48 o
   5  -7   3        0.28       -0.95      1.78 o
   5   6  -3        1.12        0.85      2.58 o
   5   6  -3        1.12        0.65      3.20 o
  -5  -6   3        1.12       -2.18      2.53 o
   4   6  -3       13.88       14.59      3.43 o
   4   6  -3       13.88       13.79      3.10 o
  -4  -6   3       13.88       14.04      3.15 o
   3   6  -3       29.06       30.82      3.78 o
  -3  -6   3       29.06       32.52      3.33 o
  -3  -6   3       29.06       28.66      3.43 o
   3   6  -3       29.06       40.30      3.86 o
  -3  -6   3       29.06       30.89      2.95 o
  -2  -6   3        7.50       10.56      1.73 o
   2   6  -3        7.50        5.61      1.65 o
  -2  -6   3        7.50        4.56      1.53 o
  -2  -6   3        7.50        3.88      1.35 o
  -2  -6   3        7.50        4.21      1.05 o
   2   6  -3        7.50        6.83      1.60 o
   2   6  -3        7.50        7.41      1.98 o
   2   6  -3        7.50        7.18      1.93 o
  -1  -6   3      167.86      206.88     10.20 o
   1   6  -3      167.86      184.71      9.34 o
   1   6  -3      167.86      188.55      9.29 o
   1   6  -3      167.86      190.73     10.00 o
   0  -6   3      218.83      200.77     10.58 o
   1  -6   3      192.57      203.36     11.00 o
  -1   6  -3      192.57      196.37     13.66 o
  -1   6  -3      192.57      213.83     10.12 o
  -2   6  -3      391.25      418.89     26.81 o
  -2   6  -3      391.25      430.58     20.59 o
  -2   6  -3      391.25      431.10     20.86 o
  -2   6  -3      391.25      416.06     19.63 o
  -2   6  -3      391.25      404.75     19.66 o
  -3   6  -3       86.61       88.04      5.46 o
   3  -6   3       86.61       76.22      5.03 o
  -3   6  -3       86.61       90.51      7.99 o
  -3   6  -3       86.61       79.75      5.33 o
   3  -6   3       86.61       89.94      5.13 o
  -3   6  -3       86.61       93.57      5.91 o
  -3   6  -3       86.61       88.99      5.73 o
  -4   6  -3        6.98        7.86      2.78 o
   4  -6   3        6.98        5.23      1.98 o
  -4   6  -3        6.98        6.11      2.33 o
  -4   6  -3        6.98        4.00      4.48 o
  -4   6  -3        6.98        3.60      2.50 o
  -5   6  -3       46.10       52.30      8.46 o
  -5   6  -3       46.10       48.26      5.21 o
  -5   6  -3       46.10       57.05      6.08 o
   5  -6   3       46.10       56.08      4.88 o
   5   5  -3       16.51       43.91      4.98 o
  -5  -5   3       16.51       26.08      4.51 o
   5   5  -3       16.51       31.69      4.98 o
   4   5  -3      275.00      283.77     16.18 o
  -4  -5   3      275.00      284.09     15.78 o
  -4  -5   3      275.00      282.21     14.71 o
   4   5  -3      275.00      266.26     14.98 o
   3   5  -3      100.36       90.17      6.51 o
   3   5  -3      100.36       85.36      5.88 o
  -3  -5   3      100.36       97.18      5.68 o
  -3  -5   3      100.36       88.29      6.11 o
  -3  -5   3      100.36       99.46      6.41 o
   3   5  -3      100.36       89.17      6.39 o
   2   5  -3        8.06        5.78      1.33 o
  -2  -5   3        8.06        4.48      1.08 o
   2   5  -3        8.06        3.05      1.43 o
   2   5  -3        8.06        5.76      1.68 o
  -2  -5   3        8.06        4.41      1.33 o
  -2  -5   3        8.06        3.05      1.28 o
   2   5  -3        8.06        2.35      1.10 o
  -1  -5   3      194.56      203.26     10.73 o
   1   5  -3      194.56      219.02     10.40 o
   1   5  -3      194.56      226.54     11.20 o
  -1  -5   3      194.56      220.70     10.80 o
  -1  -5   3      194.56      225.86     11.20 o
   1   5  -3      194.56      210.78     10.42 o
   0  -5   3      520.58      514.03     24.97 o
  -1   5  -3       38.50       50.57      2.68 o
  -1   5  -3       38.50       45.29      2.40 o
  -1   5  -3       38.50       41.99      4.06 o
   1  -5   3       38.50       44.94      3.35 o
  -1   5  -3       38.50       42.81      2.33 o
   2  -5   3      241.68      217.23     11.10 o
   2  -5   3      241.68      221.81     10.30 o
  -2   5  -3      241.68      220.59     10.90 o
   2  -5   3      241.68      203.74     11.08 o
  -2   5  -3      241.68      230.13     10.90 o
  -2   5  -3      241.68      227.45     15.09 o
   2  -5   3      241.68      244.89     15.19 o
  -2   5  -3      241.68      230.13     11.63 o
  -2   5  -3      241.68      221.14     11.40 o
  -3   5  -3        7.10       15.44      3.80 o
  -3   5  -3        7.10        7.16      1.85 o
  -3   5  -3        7.10       10.89      2.18 o
   3  -5   3        7.10        9.71      1.80 o
  -3   5  -3        7.10        9.26      1.90 o
  -3   5  -3        7.10        9.24      2.13 o
   4  -5   3       65.05       76.83      5.41 o
  -4   5  -3       65.05       75.51      5.93 o
  -4   5  -3       65.05       77.44      7.99 o
  -4   5  -3       65.05       62.99      5.71 o
  -5   5  -3       37.57       28.84      4.91 o
  -5   5  -3       37.57       24.66      4.11 o
   5  -5   3       37.57       31.14      4.31 o
  -5   5  -3       37.57       33.94      7.03 o
   5   4  -3        0.05        0.40      2.33 o
   5   4  -3        0.05        1.20      2.60 o
  -5  -4   3        0.05        1.85      2.55 o
   4   4  -3        6.29        6.46      2.40 o
  -4  -4   3        6.29        7.08      2.08 o
   4   4  -3        6.29        8.74      2.78 o
  -4  -4   3        6.29        5.83      2.63 o
  -3  -4   3      123.90      116.78      7.56 o
   3   4  -3      123.90      121.73      7.29 o
   3   4  -3      123.90      119.48      7.84 o
   3   4  -3      123.90      128.42      7.84 o
  -3  -4   3      123.90      130.95      7.86 o
  -3  -4   3      123.90      121.63      7.01 o
   2   4  -3       78.96       75.67      4.68 o
   2   4  -3       78.96       75.35      5.08 o
   2   4  -3       78.96       70.54      4.58 o
   2   4  -3       78.96       70.14      4.98 o
  -2  -4   3       78.96       72.82      4.83 o
  -2  -4   3       78.96       75.92      4.43 o
  -2  -4   3       78.96       83.03      5.01 o
  -1  -4   3     1902.17     2022.30     96.38 o
  -1  -4   3     1902.17     2115.23     91.41 o
   1   4  -3     1902.17     2100.12     96.61 o
  -1  -4   3     1902.17     2093.04     91.29 o
   1   4  -3     1902.17     2022.60     91.41 o
   1   4  -3     1902.17     2010.45     91.49 o
  -1  -4   3     1902.17     1948.51     96.41 o
   1   4  -3     1902.17     1985.20     91.46 o
  -1  -4   3     1902.17     1940.80     95.27 o
   0  -4   3     1277.24     1237.57     58.39 o
   0   4  -3     1277.24     1189.80     58.97 o
   0   4  -3     1277.24     1279.07     59.13 o
  -1   4  -3        0.42        1.20      1.28 o
  -1   4  -3        0.42        0.80      0.48 o
  -1   4  -3        0.42        1.03      0.60 o
   1  -4   3        0.42        3.68      1.35 o
  -1   4  -3        0.42        0.18      0.65 o
   1  -4   3        0.42        1.58      1.00 o
  -2   4  -3     1159.28     1158.35     57.00 o
   2  -4   3     1159.28     1159.99     56.72 o
   2  -4   3     1159.28     1285.93     71.66 o
  -2   4  -3     1159.28     1123.02     53.98 o
  -2   4  -3     1159.28     1251.77     56.57 o
   2  -4   3     1159.28     1018.03     56.62 o
  -2   4  -3     1159.28     1238.75     53.98 o
  -2   4  -3     1159.28     1248.55     71.56 o
  -3   4  -3       20.83       23.21      2.63 o
  -3   4  -3       20.83       21.28      2.75 o
  -3   4  -3       20.83       24.73      2.90 o
  -3   4  -3       20.83       24.61      2.73 o
   3  -4   3       20.83       22.73      2.63 o
  -3   4  -3       20.83       24.26      4.56 o
   3  -4   3       20.83       21.90      2.18 o
   3  -4   3       20.83       21.30      2.50 o
  -4   4  -3       11.07       14.79      3.10 o
  -4   4  -3       11.07       15.67      4.93 o
   4  -4   3       11.07        9.81      2.08 o
  -4   4  -3       11.07       11.91      2.85 o
  -4   4  -3       11.07        8.61      2.45 o
   4  -4   3       11.07       11.44      2.55 o
  -5   4  -3        3.85        0.70      2.08 o
  -5   4  -3        3.85        5.26      3.15 o
   5  -4   3        3.85        2.23      2.30 o
  -5   4  -3        3.85        3.35      2.90 o
   5   3  -3       27.99       37.72      5.18 o
   5   3  -3       27.99       36.75      4.46 o
  -5  -3   3       27.99       28.39      4.56 o
  -5  -3   3       27.99       27.14      3.91 o
   4   3  -3        0.92       -0.15      1.90 o
  -4  -3   3        0.92        0.65      1.53 o
   4   3  -3        0.92        1.50      1.75 o
  -4  -3   3        0.92        1.38      2.03 o
   3   3  -3       11.19        8.66      2.40 o
  -3  -3   3       11.19       11.54      2.25 o
   3   3  -3       11.19       11.99      2.15 o
  -3  -3   3       11.19       10.79      2.03 o
   3   3  -3       11.19       10.04      2.30 o
  -2  -3   3       13.62       13.92      1.90 o
   2   3  -3       13.62        9.99      1.85 o
  -2  -3   3       13.62        9.56      1.70 o
   2   3  -3       13.62       17.85      2.78 o
   2   3  -3       13.62       11.64      1.68 o
   2   3  -3       13.62       13.22      1.70 o
  -2  -3   3       13.62       13.52      1.63 o
   2   3  -3       13.62        8.06      1.85 o
  -1  -3   3      205.24      197.19      8.85 o
   1   3  -3      205.24      181.67      8.93 o
   1   3  -3      205.24      188.36      8.93 o
  -1  -3   3      205.24      182.97      9.38 o
   1   3  -3      205.24      188.08      9.55 o
   1   3  -3      205.24      180.21      8.93 o
  -1  -3   3      205.24      175.62      8.80 o
   0   3  -3        7.72        5.86      0.63 o
   0  -3   3        7.72        3.93      0.90 o
   0   3  -3        7.72        6.43      0.80 o
   0   3  -3        7.72        6.41      0.70 o
   0   3  -3        7.72        6.21      0.63 o
  -1   3  -3       57.32       62.33      3.53 o
   1  -3   3       57.32       61.48      4.88 o
   1  -3   3       57.32       67.89      3.58 o
   1  -3   3       57.32       64.38      4.03 o
   1  -3   3       57.32       68.99      3.36 o
   1  -3   3       57.32       71.29      3.66 o
   1  -3   3       57.32       65.26      3.28 o
  -1   3  -3       57.32       71.70      3.61 o
  -1   3  -3       57.32       64.26      5.03 o
  -1   3  -3       57.32       67.66      3.46 o
  -1   3  -3       57.32       69.79      3.83 o
  -2   3  -3        8.74        9.41      1.68 o
   2  -3   3        8.74        8.31      1.50 o
  -2   3  -3        8.74       10.49      1.68 o
  -2   3  -3        8.74       10.49      2.68 o
   2  -3   3        8.74        9.86      1.48 o
   2  -3   3        8.74        8.46      2.23 o
  -2   3  -3        8.74        9.01      1.45 o
   2  -3   3        8.74       15.42      1.43 o
  -2   3  -3        8.74        9.79      1.48 o
  -3   3  -3        7.60        2.63      1.45 o
  -3   3  -3        7.60        8.91      2.08 o
  -3   3  -3        7.60        7.83      1.93 o
   3  -3   3        7.60        5.06      1.73 o
  -3   3  -3        7.60        7.53      3.18 o
   3  -3   3        7.60        4.98      1.65 o
   3  -3   3        7.60        4.11      1.30 o
   4  -3   3        3.39        4.58      1.70 o
  -4   3  -3        3.39        6.56      2.30 o
  -4   3  -3        3.39        9.44      4.48 o
  -4   3  -3        3.39        4.66      1.98 o
  -4   3  -3        3.39        5.91      2.45 o
   4  -3   3        3.39        4.71      1.95 o
  -5   3  -3        6.01        2.58      2.25 o
   5  -3   3        6.01        4.11      2.55 o
  -5   3  -3        6.01        6.66      3.13 o
  -5   3  -3        6.01        3.38      2.80 o
  -5  -2   3        2.40        4.03      2.15 o
   5   2  -3        2.40        2.58      3.05 o
   5   2  -3        2.40        5.48      2.58 o
  -5  -2   3        2.40        6.73      2.85 o
   4   2  -3        0.16        2.45      2.18 o
   4   2  -3        0.16       -0.35      1.63 o
   4   2  -3        0.16        1.30      1.88 o
  -4  -2   3        0.16       -2.37      1.58 o
  -4  -2   3        0.16       -1.91      1.28 o
   3   2  -3      313.42      339.30     16.89 o
  -3  -2   3      313.42      353.51     17.90 o
  -3  -2   3      313.42      328.55     16.77 o
   3   2  -3      313.42      335.97     18.05 o
   2   2  -3       21.72       20.68      2.40 o
   2   2  -3       21.72       25.73      3.10 o
  -2  -2   3       21.72       22.36      2.38 o
  -2  -2   3       21.72       22.10      2.38 o
   2   2  -3       21.72       20.20      2.13 o
  -2  -2   3       21.72       20.28      2.08 o
   2   2  -3       21.72       22.41      2.23 o
   2   2  -3       21.72       21.48      2.43 o
   1   2  -3      335.54      357.89     16.90 o
   1   2  -3      335.54      351.87     16.92 o
  -1  -2   3      335.54      362.51     16.82 o
  -1  -2   3      335.54      374.11     17.93 o
   1   2  -3      335.54      361.01     17.98 o
   1   2  -3      335.54      371.17     16.92 o
  -1  -2   3      335.54      360.30     16.87 o
  -1  -2   3      335.54      360.48     17.85 o
   1   2  -3      335.54      371.20     17.88 o
   0  -2   3     1474.34     1466.08     67.01 o
   0   2  -3     1474.34     1466.05     70.71 o
   0   2  -3     1474.34     1496.34     69.74 o
   0   2  -3     1474.34     1517.71     70.33 o
   0   2  -3     1474.34     1416.39     67.04 o
   0   2  -3     1474.34     1535.79     67.01 o
   0   2  -3     1474.34     1528.81     89.45 o
   0  -2   3     1474.34     1472.98     69.79 o
   0   2  -3     1474.34     1429.17     70.55 o
   0  -2   3     1474.34     1498.99     70.78 o
   1  -2   3       61.66       51.32      3.06 o
   1  -2   3       61.66       52.24      3.21 o
   1  -2   3       61.66       50.54      2.78 o
  -1   2  -3       61.66       51.02      4.16 o
   1  -2   3       61.66       54.55      2.88 o
  -1   2  -3       61.66       54.12      3.18 o
  -1   2  -3       61.66       54.92      2.98 o
  -1   2  -3       61.66       55.80      3.21 o
   1  -2   3       61.66       48.34      4.03 o
  -1   2  -3       61.66       53.60      2.88 o
  -1   2  -3       61.66       48.79      2.98 o
   2  -2   3      346.52      319.88     16.83 o
  -2   2  -3      346.52      327.31     16.00 o
   2  -2   3      346.52      335.98     15.83 o
  -2   2  -3      346.52      331.07     16.76 o
  -2   2  -3      346.52      332.30     21.25 o
  -2   2  -3      346.52      352.61     16.05 o
   2  -2   3      346.52      322.92     21.07 o
   2  -2   3      346.52      342.38     16.88 o
  -2   2  -3      346.52      343.61     17.03 o
   3  -2   3        9.15       12.12      2.10 o
  -3   2  -3        9.15       11.86      3.53 o
  -3   2  -3        9.15       12.62      2.33 o
   3  -2   3        9.15       11.39      1.75 o
  -3   2  -3        9.15       12.74      2.30 o
   3  -2   3        9.15        9.14      2.03 o
  -3   2  -3        9.15        7.53      1.78 o
  -4   2  -3       10.86        8.76      2.55 o
  -4   2  -3       10.86       10.21      2.73 o
   4  -2   3       10.86        6.76      2.38 o
   4  -2   3       10.86       12.44      2.28 o
  -4   2  -3       10.86        8.91      2.35 o
  -5   2  -3       22.66       24.43      3.70 o
  -5   2  -3       22.66       25.11      4.18 o
  -5   2  -3       22.66       29.06      4.31 o
   5  -2   3       22.66       28.96      4.21 o
   5  -2   3       22.66       17.90      3.03 o
   5   1  -3        3.68        3.85      2.45 o
  -5  -1   3        3.68        0.53      2.48 o
   5   1  -3        3.68        1.30      2.73 o
  -5  -1   3        3.68        2.68      2.28 o
  -4  -1   3       39.80       36.10      3.83 o
   4   1  -3       39.80       39.43      4.46 o
   4   1  -3       39.80       38.30      3.91 o
  -4  -1   3       39.80       40.18      4.16 o
   4   1  -3       39.80       37.53      3.73 o
  -3  -1   3      441.35      449.28     21.42 o
  -3  -1   3      441.35      450.64     22.72 o
   3   1  -3      441.35      430.32     22.82 o
   3   1  -3      441.35      429.19     21.42 o
   3   1  -3      441.35      445.97     22.25 o
   2   1  -3     1583.07     1654.27     80.99 o
  -2  -1   3     1583.07     1666.58     81.73 o
   2   1  -3     1583.07     1687.61     81.93 o
  -2  -1   3     1583.07     1766.74     81.90 o
  -2  -1   3     1583.07     1702.81     77.48 o
   2   1  -3     1583.07     1730.08     81.25 o
   2   1  -3     1583.07     1789.03     77.48 o
   2   1  -3     1583.07     1706.19     77.56 o
   2   1  -3     1583.07     1651.62    101.72 o
   1   1  -3     1842.12     1692.52    105.12 o
   1   1  -3     1842.12     1728.99     84.40 o
   1   1  -3     1842.12     1829.54     84.28 o
  -1  -1   3     1842.12     1825.16     84.38 o
   1   1  -3     1842.12     1846.08     79.92 o
   1   1  -3     1842.12     1728.42     79.92 o
  -1  -1   3     1842.12     1787.78     79.87 o
   1   1  -3     1842.12     1749.45     83.66 o
  -1  -1   3     1842.12     1795.40     79.94 o
  -1  -1   3     1842.12     1805.67    105.30 o
   1   1  -3     1842.12     1743.23     79.94 o
  -1  -1   3     1842.12     1685.94     84.28 o
   0   1  -3      409.07      435.90     20.64 o
   0   1  -3      409.07      409.11     19.46 o
   0  -1   3      409.07      411.43     20.51 o
   0  -1   3      409.07      428.30     19.46 o
   0   1  -3      409.07      415.03     20.36 o
   0  -1   3      409.07      424.22     19.43 o
   0   1  -3      409.07      428.70     20.54 o
   0  -1   3      409.07      437.06     20.57 o
   0  -1   3      409.07      419.94     20.31 o
   0   1  -3      409.07      432.05     19.46 o
   0  -1   3      409.07      434.49     20.34 o
   1  -1   3       25.99       22.31      1.90 o
   1  -1   3       25.99       17.07      1.58 o
  -1   1  -3       25.99       17.38      1.75 o
   1  -1   3       25.99       25.16      2.68 o
  -1   1  -3       25.99       15.57      1.65 o
  -1   1  -3       25.99       19.60      1.70 o
   1  -1   3       25.99       15.95      1.70 o
  -2   1  -3       91.45       84.93      4.78 o
  -2   1  -3       91.45       76.11      4.96 o
   2  -1   3       91.45       81.17      6.34 o
   2  -1   3       91.45       82.37      4.98 o
   2  -1   3       91.45       79.54      4.96 o
  -2   1  -3       91.45       78.66      5.03 o
   2  -1   3       91.45       77.99      4.56 o
  -2   1  -3       91.45       79.24      4.73 o
  -3   1  -3       18.08       15.09      2.30 o
   3  -1   3       18.08       15.42      2.53 o
  -3   1  -3       18.08       14.02      2.50 o
  -3   1  -3       18.08       20.33      2.90 o
   3  -1   3       18.08       17.15      2.20 o
   4  -1   3        7.28       12.84      2.45 o
  -4   1  -3        7.28       11.69      2.73 o
  -4   1  -3        7.28        9.81      2.83 o
   4  -1   3        7.28       11.49      2.68 o
  -4   1  -3        7.28        8.46      2.33 o
  -5   1  -3        1.17        0.73      2.50 o
   5  -1   3        1.17       -3.05      2.18 o
  -5   1  -3        1.17       -0.05      2.08 o
   5  -1   3        1.17       -2.25      1.78 o
   5   0  -3       16.12       12.79      3.03 o
   5   0  -3       16.12       17.27      3.65 o
  -5   0   3       16.12       20.78      3.43 o
  -5   0   3       16.12       15.27      3.50 o
   4   0  -3        2.75       -1.60      1.65 o
   4   0  -3        2.75       -0.80      1.65 o
   4   0  -3        2.75       -1.08      2.05 o
  -4   0   3        2.75        0.55      1.68 o
  -4   0   3        2.75        2.50      2.15 o
   3   0  -3      185.34      193.70      9.77 o
  -3   0   3      185.34      166.64     12.50 o
  -3   0   3      185.34      166.04      9.57 o
  -3   0   3      185.34      175.39     10.22 o
   3   0  -3      185.34      179.97     10.42 o
   3   0  -3      185.34      194.45     10.02 o
   2   0  -3      218.33      231.00     11.78 o
   2   0  -3      218.33      234.81     12.63 o
  -2   0   3      218.33      267.20     15.44 o
  -2   0   3      218.33      238.47     11.76 o
   2   0  -3      218.33      233.11     12.21 o
   2   0  -3      218.33      239.35     15.39 o
  -2   0   3      218.33      224.03     12.41 o
   1   0  -3       44.57       66.84      3.91 o
  -1   0   3       44.57       62.45      3.83 o
  -1   0   3       44.57       50.96      3.46 o
   1   0  -3       44.57       60.33      3.98 o
  -1   0   3       44.57       51.91      3.48 o
  -1   0   3       44.57       61.78      4.06 o
   1   0  -3       44.57       71.72      3.88 o
  -1   0   3       44.57       56.57      4.48 o
   1   0  -3       44.57       62.78      4.56 o
   1   0  -3       44.57       68.61      3.58 o
  -1   0   3       44.57       57.09      3.78 o
   1   0  -3       44.57       63.36      3.68 o
   1   0  -3       44.57       59.17      3.63 o
   0   0   3     1409.62     1419.19     64.76 o
   0   0   3     1409.62     1345.22     61.85 o
   0   0   3     1409.62     1357.50     61.85 o
   0   0  -3     1409.62     1391.30     64.78 o
   0   0   3     1409.62     1406.03     65.32 o
   0   0  -3     1409.62     1446.34     65.24 o
   0   0  -3     1409.62     1305.37     65.32 o
   0   0   3     1409.62     1380.10     65.27 o
   0   0  -3     1409.62     1302.92     61.85 o
   0   0  -3     1409.62     1333.92     61.80 o
   1   0   3    25902.67    29947.17   1311.09 o
  -1   0  -3    25902.67    28665.35   1383.02 o
   1   0   3    25902.67    28950.68   1371.68 o
   1   0   3    25902.67    29193.50   1311.12 o
  -1   0  -3    25902.67    28439.19   1382.66 o
  -1   0  -3    25902.67    30475.94   1363.24 o
  -1   0  -3    25902.67    28112.39   1373.05 o
   1   0   3    25902.67    29220.97   1383.79 o
  -1   0  -3    25902.67    29670.86   1310.73 o
  -1   0  -3    25902.67    30577.04   1382.81 o
   1   0   3    25902.67    28926.52   1382.84 o
  -1   0  -3    25902.67    28741.71   1312.04 o
   1   0   3    25902.67    28278.17   1364.46 o
  -2   0  -3      122.19      122.92      7.36 o
  -2   0  -3      122.19      128.98      7.36 o
  -2   0  -3      122.19      137.37      7.04 o
  -2   0  -3      122.19      132.83      6.99 o
   2   0   3      122.19      128.03      6.84 o
   2   0   3      122.19      132.56      7.41 o
   2   0   3      122.19      119.93      7.29 o
  -3   0  -3      133.96      141.05      8.49 o
   3   0   3      133.96      145.96      7.89 o
   3   0   3      133.96      131.26      8.44 o
  -3   0  -3      133.96      145.19      8.09 o
  -3   0  -3      133.96      143.16      8.64 o
   4   0   3       95.87       96.17      6.33 o
   4   0   3       95.87      100.76      7.04 o
  -4   0  -3       95.87      100.71      7.24 o
  -4   0  -3       95.87       84.88      6.89 o
  -4   0  -3       95.87       94.90      6.51 o
   5   0   3        6.92        6.53      2.48 o
  -5   0  -3        6.92        6.43      2.50 o
   5   0   3        6.92        5.36      2.68 o
  -5   0  -3        6.92        8.89      3.20 o
   5  -1  -3        6.41        5.01      2.93 o
   5  -1  -3        6.41        6.63      2.50 o
  -5   1   3        6.41        4.41      2.25 o
  -5   1   3        6.41        6.36      2.88 o
   4  -1  -3       23.09       32.39      3.55 o
  -4   1   3       23.09       27.71      3.35 o
   4  -1  -3       23.09       36.32      3.68 o
  -4   1   3       23.09       19.93      4.88 o
  -4   1   3       23.09       37.15      4.03 o
   4  -1  -3       23.09       36.75      4.11 o
  -3   1   3      341.04      329.23     21.91 o
   3  -1  -3      341.04      333.54     17.90 o
  -3   1   3      341.04      343.27     17.80 o
  -3   1   3      341.04      333.89     16.77 o
   3  -1  -3      341.04      346.05     17.40 o
   3  -1  -3      341.04      349.36     16.82 o
  -2   1   3       30.90       29.22      2.40 o
   2  -1  -3       30.90       24.41      3.23 o
  -2   1   3       30.90       25.99      2.40 o
   2  -1  -3       30.90       29.02      2.48 o
   2  -1  -3       30.90       24.06      2.63 o
  -2   1   3       30.90       26.71      3.20 o
  -2   1   3       30.90       26.46      2.43 o
  -2   1   3       30.90       23.68      2.48 o
   2  -1  -3       30.90       26.49      2.45 o
   2  -1  -3       30.90       27.14      2.33 o
  -1   1   3       52.35       45.40      3.01 o
   1  -1  -3       52.35       53.79      3.01 o
   1  -1  -3       52.35       48.71      3.28 o
   1  -1  -3       52.35       55.14      3.28 o
   1  -1  -3       52.35       51.09      3.01 o
  -1   1   3       52.35       52.16      3.98 o
   1  -1  -3       52.35       39.82      3.01 o
   1  -1  -3       52.35       48.78      3.03 o
   1  -1  -3       52.35       50.69      3.96 o
  -1   1   3       52.35       57.30      3.03 o
  -1   1   3       52.35       49.38      3.36 o
  -1   1   3       52.35       50.56      3.16 o
  -1   1   3       52.35       55.95      3.21 o
   0  -1  -3      341.93      353.83     16.49 o
   0   1   3      341.93      329.53     17.19 o
   0  -1  -3      341.93      357.70     17.49 o
   0  -1  -3      341.93      370.29     17.42 o
   0   1   3      341.93      369.21     16.51 o
   0  -1  -3      341.93      350.67     16.44 o
   0   1   3      341.93      349.53     16.44 o
   0   1   3      341.93      391.73     17.54 o
   0   1   3      341.93      338.93     17.37 o
   1   1   3     2135.21     2086.06     98.95 o
  -1  -1  -3     2135.21     2151.81     93.77 o
   1   1   3     2135.21     2237.73     93.82 o
   1   1   3     2135.21     2007.05     98.95 o
  -1  -1  -3     2135.21     2060.95     93.77 o
  -1  -1  -3     2135.21     2046.72     98.21 o
  -1  -1  -3     2135.21     2149.11     99.00 o
   1   1   3     2135.21     2035.66     93.77 o
   1   1   3     2135.21     2031.17     98.15 o
  -1  -1  -3     2135.21     1967.46     98.95 o
  -1  -1  -3     2135.21     2072.01     97.49 o
  -2  -1  -3       25.24       25.08      2.58 o
   2   1   3       25.24       27.76      2.43 o
   2   1   3       25.24       27.94      2.68 o
  -2  -1  -3       25.24       26.29      2.73 o
  -2  -1  -3       25.24       26.96      2.48 o
   3   1   3        1.78       -1.38      1.30 o
  -3  -1  -3        1.78       -0.85      1.33 o
   3   1   3        1.78       -0.98      1.83 o
  -3  -1  -3        1.78        0.30      1.68 o
  -3  -1  -3        1.78       -0.75      1.50 o
   4   1   3      213.11      219.85     11.77 o
  -4  -1  -3      213.11      211.06     12.75 o
  -4  -1  -3      213.11      218.02     12.67 o
   4   1   3      213.11      212.01     12.67 o
  -4  -1  -3      213.11      208.30     11.87 o
  -5  -1  -3       41.35       43.38      4.91 o
  -5  -1  -3       41.35       46.59      5.73 o
   5   1   3       41.35       45.59      4.66 o
   5   1   3       41.35       45.84      5.56 o
   5  -2  -3        0.79        0.65      2.38 o
  -5   2   3        0.79        0.70      2.35 o
  -5   2   3        0.79        0.08      1.85 o
  -5   2   3        0.79        6.48      4.00 o
   5  -2  -3        0.79        0.60      2.05 o
   4  -2  -3       17.46       15.87      2.73 o
   4  -2  -3       17.46       18.22      3.18 o
  -4   2   3       17.46       19.95      3.08 o
  -4   2   3       17.46       12.79      2.55 o
  -4   2   3       17.46       16.07      4.33 o
   3  -2  -3        6.47        7.96      1.95 o
   3  -2  -3        6.47       11.29      1.85 o
   3  -2  -3        6.47       12.34      1.98 o
  -3   2   3        6.47        8.84      1.95 o
  -3   2   3        6.47        7.38      1.80 o
  -3   2   3        6.47       10.81      3.10 o
  -2   2   3       10.75       22.90      2.25 o
  -2   2   3       10.75       17.47      1.98 o
   2  -2  -3       10.75       22.98      2.18 o
   2  -2  -3       10.75       15.32      2.13 o
  -2   2   3       10.75       15.67      1.85 o
   2  -2  -3       10.75       14.62      1.78 o
   1  -2  -3        1.58        1.33      0.75 o
  -1   2   3        1.58        3.10      0.75 o
  -1   2   3        1.58        3.60      0.85 o
  -1   2   3        1.58        2.00      0.90 o
   1  -2  -3        1.58        1.85      0.68 o
   1  -2  -3        1.58        3.48      0.85 o
  -1   2   3        1.58        3.20      0.85 o
  -1   2   3        1.58        3.73      1.35 o
   1  -2  -3        1.58        3.45      0.98 o
   1  -2  -3        1.58        2.10      0.75 o
   0  -2  -3      446.77      521.88     24.92 o
   0  -2  -3      446.77      594.44     26.12 o
   0  -2  -3      446.77      520.63     26.40 o
   0  -2  -3      446.77      576.16     24.92 o
   0   2   3      446.77      507.65     24.92 o
   1   2   3     1659.52     1723.87     76.92 o
   1   2   3     1659.52     1660.55     81.20 o
  -1  -2  -3     1659.52     1652.36     76.89 o
  -1  -2  -3     1659.52     1713.61     76.89 o
   1   2   3     1659.52     1706.94     80.59 o
  -1  -2  -3     1659.52     1655.17     81.22 o
   1   2   3     1659.52     1700.45     76.92 o
  -1  -2  -3     1659.52     1783.98     81.25 o
  -2  -2  -3       41.79       45.52      3.56 o
  -2  -2  -3       41.79       48.02      3.76 o
   2   2   3       41.79       54.55      3.76 o
  -2  -2  -3       41.79       46.94      3.35 o
   2   2   3       41.79       47.52      3.68 o
   2   2   3       41.79       46.24      3.33 o
  -3  -2  -3        3.81        4.71      1.83 o
   3   2   3        3.81        2.53      1.75 o
  -3  -2  -3        3.81        4.66      1.63 o
   3   2   3        3.81        3.30      1.58 o
  -3  -2  -3        3.81        1.63      1.75 o
  -4  -2  -3        0.85        1.05      2.15 o
   4   2   3        0.85       -0.78      1.93 o
  -4  -2  -3        0.85        1.63      1.80 o
   4   2   3        0.85       -0.25      1.73 o
  -4  -2  -3        0.85        3.30      2.13 o
   5   2   3        6.86       -2.03      2.70 o
  -5  -2  -3        6.86        8.41      2.70 o
  -5  -2  -3        6.86        9.74      3.43 o
   5   2   3        6.86        1.55      2.38 o
   5  -3  -3        3.72        4.68      2.68 o
  -5   3   3        3.72        7.08      2.75 o
  -5   3   3        3.72        1.50      2.15 o
  -5   3   3        3.72        3.25      4.05 o
  -4   3   3        1.49        0.80      1.85 o
   4  -3  -3        1.49        0.03      1.80 o
   4  -3  -3        1.49        0.48      1.63 o
  -4   3   3        1.49        3.98      1.80 o
  -4   3   3        1.49        2.43      3.20 o
   3  -3  -3        5.66        7.61      1.68 o
  -3   3   3        5.66        7.71      1.85 o
  -3   3   3        5.66        5.23      2.73 o
   3  -3  -3        5.66        5.26      1.75 o
   3  -3  -3        5.66        6.98      1.75 o
  -3   3   3        5.66        6.51      1.68 o
   3  -3  -3        5.66        5.36      1.55 o
  -2   3   3       38.66       32.22      2.80 o
   2  -3  -3       38.66       45.64      2.78 o
   2  -3  -3       38.66       33.52      2.95 o
   2  -3  -3       38.66       35.13      2.65 o
  -2   3   3       38.66       43.59      3.03 o
   2  -3  -3       38.66       37.30      2.93 o
  -2   3   3       38.66       32.00      3.88 o
  -2   3   3       38.66       31.65      2.78 o
  -2   3   3       38.66       35.65      3.00 o
  -2   3   3       38.66       33.70      2.70 o
   2  -3  -3       38.66       39.63      3.98 o
  -1   3   3       91.26       95.50      5.18 o
  -1   3   3       91.26       99.14      5.44 o
   1  -3  -3       91.26      102.97      5.51 o
  -1   3   3       91.26       98.76      7.16 o
  -1   3   3       91.26      104.57      5.31 o
   1  -3  -3       91.26       94.48      5.26 o
   1  -3  -3       91.26      101.97      5.64 o
   1  -3  -3       91.26      103.14      5.11 o
  -1   3   3       91.26      103.14      5.56 o
   1  -3  -3       91.26      107.75      5.23 o
   0  -3  -3      465.97      480.42     21.46 o
   0   3   3      465.97      472.43     21.53 o
   0   3   3      465.97      469.37     22.79 o
   0   3   3      465.97      466.73     22.56 o
   0   3   3      465.97      452.31     21.48 o
   0  -3  -3      465.97      473.84     22.46 o
   0  -3  -3      465.97      469.87     22.71 o
   0  -3  -3      465.97      449.67     21.46 o
  -1  -3  -3      772.93      785.36     39.98 o
   1   3   3      772.93      812.11     37.87 o
   1   3   3      772.93      817.32     39.70 o
  -1  -3  -3      772.93      823.76     39.65 o
  -1  -3  -3      772.93      861.05     40.11 o
   1   3   3      772.93      882.38     37.94 o
  -1  -3  -3      772.93      828.39     37.82 o
   1   3   3      772.93      804.13     40.06 o
  -2  -3  -3      138.89      130.78      7.79 o
  -2  -3  -3      138.89      135.26      7.84 o
   2   3   3      138.89      133.98      7.24 o
  -2  -3  -3      138.89      128.70      7.09 o
   2   3   3      138.89      139.29      7.71 o
  -2  -3  -3      138.89      139.34      7.97 o
   2   3   3      138.89      121.26      7.64 o
   3   3   3        5.76        3.08      1.90 o
   3   3   3        5.76        5.58      1.78 o
  -3  -3  -3        5.76        4.63      1.70 o
  -3  -3  -3        5.76        4.41      1.83 o
  -3  -3  -3        5.76        3.50      1.90 o
   4   3   3       29.41       21.78      3.58 o
  -4  -3  -3       29.41       16.60      2.78 o
  -4  -3  -3       29.41       22.20      3.63 o
   4   3   3       29.41       16.50      2.88 o
  -5  -3  -3        6.70        6.76      3.25 o
   5   3   3        6.70        5.06      3.08 o
   5   3   3        6.70       12.99      3.13 o
  -5  -3  -3        6.70        5.08      2.48 o
   5  -4  -3        2.31        3.80      2.30 o
  -5   4   3        2.31        5.33      2.55 o
  -5   4   3        2.31        1.58      1.93 o
  -5   4   3        2.31        1.63      3.83 o
  -4   4   3       63.94       60.56      4.91 o
  -4   4   3       63.94       64.12      5.46 o
   4  -4  -3       63.94       53.43      5.08 o
   4  -4  -3       63.94       67.12      4.78 o
  -4   4   3       63.94       65.27      6.86 o
  -3   4   3       76.51       84.75      5.41 o
  -3   4   3       76.51       78.95      5.16 o
   3  -4  -3       76.51       75.82      4.91 o
  -3   4   3       76.51       80.52      5.48 o
  -3   4   3       76.51       81.95      7.19 o
   3  -4  -3       76.51       71.66      5.36 o
   3  -4  -3       76.51       83.80      5.36 o
  -2   4   3       96.73      100.00      5.26 o
  -2   4   3       96.73       91.13      5.48 o
   2  -4  -3       96.73       79.16      5.43 o
  -2   4   3       96.73       93.28      7.31 o
  -2   4   3       96.73       97.84      5.46 o
  -2   4   3       96.73       91.01      5.28 o
  -2   4   3       96.73       88.28      5.23 o
   2  -4  -3       96.73       86.75      5.01 o
   2  -4  -3       96.73       99.97      5.51 o
  -1   4   3      429.10      418.67     18.92 o
   1  -4  -3      429.10      413.33     20.00 o
  -1   4   3      429.10      409.36     19.98 o
  -1   4   3      429.10      394.91     18.82 o
  -1   4   3      429.10      390.09     19.68 o
   0   4   3      526.81      542.78     25.97 o
   0   4   3      526.81      538.33     24.79 o
   0  -4  -3      526.81      551.82     24.67 o
   0   4   3      526.81      550.49     26.25 o
   0   4   3      526.81      528.58     24.77 o
   0  -4  -3      526.81      516.45     26.18 o
   1   4   3        0.06        0.38      0.80 o
  -1  -4  -3        0.06        1.15      1.03 o
  -1  -4  -3        0.06        2.40      0.98 o
   1   4   3        0.06        0.95      0.93 o
  -1  -4  -3        0.06        0.90      0.70 o
   1   4   3        0.06        1.58      1.05 o
  -1  -4  -3        0.06        0.65      0.88 o
   1   4   3        0.06        1.28      0.88 o
   2   4   3      213.03      203.95     10.95 o
   2   4   3      213.03      201.40     10.30 o
  -2  -4  -3      213.03      200.79     10.75 o
  -2  -4  -3      213.03      202.72     11.07 o
   2   4   3      213.03      185.76     10.90 o
  -2  -4  -3      213.03      200.90     11.00 o
  -2  -4  -3      213.03      197.21     10.15 o
  -3  -4  -3       62.93       54.35      4.26 o
   3   4   3       62.93       55.73      4.48 o
  -3  -4  -3       62.93       66.47      4.88 o
  -3  -4  -3       62.93       59.26      5.06 o
   3   4   3       62.93       60.74      4.96 o
  -3  -4  -3       62.93       62.47      5.11 o
   4   4   3        0.31       -2.65      1.90 o
   4   4   3        0.31        0.45      1.93 o
  -4  -4  -3        0.31        0.53      2.20 o
  -4  -4  -3        0.31       -1.43      1.90 o
  -4  -4  -3        0.31       -0.88      1.60 o
   5   4   3        3.99        4.16      2.80 o
   5   4   3        3.99        3.68      2.93 o
  -5  -4  -3        3.99        1.95      2.93 o
  -5  -4  -3        3.99        3.63      3.05 o
   5  -5  -3        8.23        5.41      2.73 o
  -5   5   3        8.23        7.56      4.56 o
  -5   5   3        8.23       11.11      2.90 o
  -5   5   3        8.23        7.21      2.83 o
  -4   5   3      262.59      255.78     14.00 o
   4  -5  -3      262.59      272.01     13.60 o
  -4   5   3      262.59      263.85     14.91 o
  -4   5   3      262.59      259.01     18.64 o
   4  -5  -3      262.59      261.52     14.71 o
   3  -5  -3      126.57      142.67      7.94 o
  -3   5   3      126.57      143.65     10.74 o
  -3   5   3      126.57      136.08      7.89 o
  -3   5   3      126.57      136.61      8.21 o
  -3   5   3      126.57      133.70      7.69 o
   3  -5  -3      126.57      122.68      8.04 o
   3  -5  -3      126.57      130.45      7.41 o
  -3   5   3      126.57      151.91      8.16 o
  -2   5   3      310.53      314.77     14.94 o
  -2   5   3      310.53      303.91     15.69 o
   2  -5  -3      310.53      302.41     15.64 o
  -2   5   3      310.53      318.20     14.97 o
  -2   5   3      310.53      306.80     15.47 o
  -2   5   3      310.53      292.33     20.10 o
  -2   5   3      310.53      306.70     14.84 o
  -1   5   3      661.48      687.36     31.60 o
   1  -5  -3      661.48      691.55     33.36 o
   1  -5  -3      661.48      681.30     33.16 o
  -1   5   3      661.48      705.02     33.41 o
   1  -5  -3      661.48      723.26     31.45 o
  -1   5   3      661.48      673.61     31.60 o
  -1   5   3      661.48      657.44     33.01 o
   0  -5  -3     1000.71      926.01     46.58 o
   0  -5  -3     1000.71     1007.65     49.32 o
   0   5   3     1000.71     1044.56     46.85 o
   0  -5  -3     1000.71     1010.10     49.37 o
   0   5   3     1000.71     1042.57     49.50 o
   0   5   3     1000.71     1054.66     49.07 o
   0   5   3     1000.71     1122.53     46.90 o
  -1  -5  -3       14.21       13.19      1.78 o
  -1  -5  -3       14.21       13.27      1.80 o
  -1  -5  -3       14.21       13.42      1.48 o
   1   5   3       14.21       11.21      1.55 o
   1   5   3       14.21       11.61      1.68 o
   1   5   3       14.21       14.89      1.68 o
   1   5   3       14.21       10.74      1.73 o
   2   5   3       41.07       45.11      3.43 o
   2   5   3       41.07       40.56      3.58 o
  -2  -5  -3       41.07       42.88      3.10 o
   2   5   3       41.07       40.06      3.53 o
  -2  -5  -3       41.07       41.03      3.66 o
   2   5   3       41.07       38.38      3.25 o
  -2  -5  -3       41.07       47.99      3.81 o
   3   5   3       11.71       15.14      3.38 o
   3   5   3       11.71       20.18      3.00 o
  -3  -5  -3       11.71       19.60      2.73 o
  -3  -5  -3       11.71       16.02      3.20 o
  -4  -5  -3        0.48       19.50      3.78 o
  -4  -5  -3        0.48       13.82      3.43 o
   4   5   3        0.48        5.18      2.40 o
   4   5   3        0.48        3.63      2.73 o
   5   5   3        3.62       -1.08      2.35 o
  -5  -5  -3        3.62        5.58      3.33 o
  -5  -5  -3        3.62        5.48      3.18 o
   5   5   3        3.62       -0.25      2.88 o
  -5   6   3       12.57       13.62      2.98 o
  -5   6   3       12.57       14.74      5.23 o
   5  -6  -3       12.57       10.56      2.95 o
  -4   6   3       49.74       48.49      6.81 o
   4  -6  -3       49.74       41.41      4.23 o
  -4   6   3       49.74       42.91      4.18 o
  -4   6   3       49.74       47.92      4.96 o
  -3   6   3       50.86       49.94      4.11 o
  -3   6   3       50.86       48.52      3.96 o
  -3   6   3       50.86       56.45      4.18 o
  -3   6   3       50.86       47.39      4.13 o
   3  -6  -3       50.86       48.27      3.96 o
  -3   6   3       50.86       46.14      5.66 o
  -3   6   3       50.86       49.22      4.16 o
  -2   6   3       46.35       44.01      3.30 o
  -2   6   3       46.35       49.17      3.48 o
   2  -6  -3       46.35       52.00      2.95 o
   2  -6  -3       46.35       46.24      3.10 o
   2  -6  -3       46.35       44.74      3.30 o
  -2   6   3       46.35       40.81      4.76 o
  -2   6   3       46.35       46.22      3.25 o
  -2   6   3       46.35       46.97      3.33 o
   1  -6  -3     1084.59     1141.87     49.20 o
  -1   6   3     1084.59     1069.63     49.45 o
  -1   6   3     1084.59     1119.10     49.57 o
  -1   6   3     1084.59     1036.94     51.71 o
   1  -6  -3     1084.59     1106.47     51.96 o
   1  -6  -3     1084.59     1069.17     52.09 o
  -1   6   3     1084.59     1061.50     52.22 o
   0  -6  -3      126.77      126.28      7.09 o
   0   6   3      126.77      132.32      7.21 o
   0  -6  -3      126.77      142.46      6.54 o
   0   6   3      126.77      139.58      6.91 o
   0   6   3      126.77      132.32      6.84 o
   0   6   3      126.77      136.48      7.36 o
   0  -6  -3      126.77      132.87      7.11 o
   1   6   3       54.28       60.94      4.13 o
   1   6   3       54.28       52.88      4.08 o
  -1  -6  -3       54.28       70.25      4.11 o
   1   6   3       54.28       52.85      3.78 o
   1   6   3       54.28       71.25      3.96 o
   2   6   3       21.44       23.48      2.60 o
   2   6   3       21.44       21.30      2.58 o
   2   6   3       21.44       25.68      2.95 o
  -2  -6  -3       21.44       27.76      3.03 o
  -2  -6  -3       21.44       24.11      2.38 o
  -2  -6  -3       21.44       26.53      2.83 o
   2   6   3       21.44       24.56      2.93 o
  -3  -6  -3       66.75       74.03      4.98 o
  -3  -6  -3       66.75       73.21      4.03 o
   3   6   3       66.75       70.95      5.28 o
   3   6   3       66.75       71.58      5.68 o
  -3  -6  -3       66.75       70.88      5.73 o
  -4  -6  -3        0.25        0.98      2.50 o
   4   6   3        0.25       -1.65      2.08 o
   4   6   3        0.25       -0.85      2.05 o
  -5   7   3        0.00       -2.23      3.63 o
  -5   7   3        0.00        0.75      2.05 o
   5  -7  -3        0.00       -0.78      1.88 o
  -4   7   3      144.76      131.67      7.99 o
   4  -7  -3      144.76      129.36      7.96 o
  -4   7   3      144.76      120.07     10.94 o
  -3   7   3      140.73      134.00      7.96 o
   3  -7  -3      140.73      140.44      7.61 o
  -3   7   3      140.73      129.09      8.09 o
   3  -7  -3      140.73      135.58      7.76 o
  -3   7   3      140.73      125.01     10.79 o
  -3   7   3      140.73      133.85      7.71 o
  -2   7   3       53.47       51.15      5.38 o
   2  -7  -3       53.47       48.74      3.18 o
   2  -7  -3       53.47       50.62      3.33 o
  -2   7   3       53.47       49.67      3.56 o
  -2   7   3       53.47       51.55      3.68 o
  -2   7   3       53.47       52.50      3.63 o
  -2   7   3       53.47       50.22      3.48 o
  -1   7   3       38.65       36.73      2.65 o
   1  -7  -3       38.65       35.42      2.38 o
   1  -7  -3       38.65       37.53      2.35 o
  -1   7   3       38.65       36.63      2.65 o
  -1   7   3       38.65       36.90      2.83 o
  -1   7   3       38.65       37.90      2.63 o
   0   7   3       84.16       84.89      4.78 o
   0   7   3       84.16       84.58      5.03 o
   0   7   3       84.16       85.66      5.18 o
   0  -7  -3       84.16       92.95      4.83 o
   0   7   3       84.16       85.51      4.81 o
   0  -7  -3       84.16       83.08      4.76 o
  -1  -7  -3        0.44        0.65      1.18 o
   1   7   3        0.44        1.35      1.10 o
   1   7   3        0.44        0.68      1.08 o
   1   7   3        0.44        1.30      1.23 o
  -1  -7  -3        0.44        0.93      0.78 o
   1   7   3        0.44        1.35      1.10 o
  -2  -7  -3       30.99       31.44      2.58 o
  -2  -7  -3       30.99       30.54      3.23 o
   2   7   3       30.99       31.42      3.15 o
   2   7   3       30.99       33.24      3.30 o
   2   7   3       30.99       30.87      3.03 o
   2   7   3       30.99       35.40      3.45 o
  -2  -7  -3       30.99       29.69      3.13 o
  -3  -7  -3        0.49        3.70      2.33 o
   3   7   3        0.49       -0.08      1.68 o
   3   7   3        0.49       -3.00      2.00 o
   4   7   3        3.67        7.43      2.63 o
   4   7   3        3.67       -1.48      2.25 o
  -4  -7  -3        3.67       10.66      3.13 o
   4  -8  -3       12.27       10.96      2.25 o
  -4   8   3       12.27       17.37      2.78 o
  -4   8   3       12.27       17.65      4.63 o
   3  -8  -3       27.01       24.16      2.25 o
  -3   8   3       27.01       26.83      2.93 o
  -3   8   3       27.01       25.81      4.76 o
   3  -8  -3       27.01       23.43      2.45 o
  -2   8   3       28.40       38.25      3.20 o
  -2   8   3       28.40       35.75      2.93 o
   2  -8  -3       28.40       40.43      2.40 o
   2  -8  -3       28.40       34.55      2.38 o
  -2   8   3       28.40       35.12      5.01 o
  -2   8   3       28.40       36.85      3.10 o
  -2   8   3       28.40       38.15      3.05 o
  -1   8   3       34.66       41.18      3.28 o
  -1   8   3       34.66       39.95      3.08 o
  -1   8   3       34.66       56.50      3.18 o
  -1   8   3       34.66       45.71      3.13 o
   0   8   3      166.18      174.93      9.12 o
   0   8   3      166.18      166.41      8.62 o
   0   8   3      166.18      170.15      8.67 o
   0   8   3      166.18      172.35      9.27 o
   1   8   3       74.44       69.75      4.46 o
   1   8   3       74.44       67.13      4.43 o
  -1  -8  -3       74.44       72.16      4.46 o
  -1  -8  -3       74.44       68.98      3.71 o
   1   8   3       74.44       71.58      4.78 o
   1   8   3       74.44       74.39      4.93 o
  -1  -8  -3       74.44       72.71      4.41 o
  -2  -8  -3        6.16       10.21      2.23 o
   2   8   3        6.16        5.08      2.10 o
   2   8   3        6.16        8.56      1.95 o
  -3  -8  -3        5.69        9.16      2.53 o
   3   8   3        5.69        3.15      2.20 o
   3   8   3        5.69        6.36      2.03 o
   4   8   3        0.00        4.10      2.33 o
  -4  -8  -3        0.00        2.73      2.60 o
   4  -9  -3        1.24        0.53      1.38 o
  -4   9   3        1.24        2.48      1.93 o
  -4   9   3        1.24        6.48      3.35 o
   3  -9  -3        7.39        4.38      1.10 o
  -3   9   3        7.39        5.68      3.05 o
  -3   9   3        7.39        8.11      1.93 o
  -2   9   3        0.02        0.58      1.13 o
  -2   9   3        0.02        1.03      1.20 o
  -2   9   3        0.02       -0.48      1.93 o
  -1   9   3        0.15        1.43      1.05 o
  -1   9   3        0.15       -0.45      0.98 o
  -1   9   3        0.15        1.88      1.23 o
  -1   9   3        0.15        1.05      1.13 o
   0   9   3        1.20        2.75      1.18 o
   0   9   3        1.20        2.83      1.15 o
   0   9   3        1.20        3.13      1.20 o
   0   9   3        1.20        5.18      1.58 o
   1   9   3      512.06      502.08     25.55 o
   1   9   3      512.06      502.81     25.33 o
  -1  -9  -3      512.06      514.57     24.77 o
   1   9   3      512.06      489.90     24.07 o
  -1  -9  -3      512.06      522.92     24.82 o
   2   9   3       17.16       18.80      2.73 o
  -2  -9  -3       17.16       16.30      2.63 o
   3   9   3        3.83        1.28      1.80 o
  -3  -9  -3        3.83        2.03      2.15 o
  -4  10   3        0.37        4.51      3.40 o
  -4  10   3        0.37       -0.93      1.63 o
  -3  10   3       52.60       52.25      4.06 o
  -3  10   3       52.60       40.13      6.31 o
  -2  10   3       48.29       65.34      4.46 o
  -2  10   3       48.29       56.90      6.88 o
  -2  10   3       48.29       73.90      4.68 o
  -1  10   3        0.12        2.73      1.18 o
  -1  10   3        0.12        1.98      1.33 o
   0  10   3        3.83        3.63      1.38 o
   0  10   3        3.83        0.60      1.15 o
   1  10   3      248.37      226.11     11.92 o
   1  10   3      248.37      240.96     12.65 o
   2  10   3       68.14       53.78      4.28 o
  -2 -10  -3       68.14       50.60      3.81 o
   3  10   3        1.54        4.76      2.23 o
  -3 -10  -3        1.54        2.43      2.23 o
  -3  11   3        3.71        1.13      2.50 o
  -3  11   3        3.71        3.80      1.88 o
  -2  11   3      295.28      246.57     13.58 o
  -2  11   3      295.28      261.30     13.10 o
  -2  11   3      295.28      272.37     19.32 o
   0  11   3       43.36       34.50      3.03 o
   0  11   3       43.36       39.53      3.28 o
   1  11   3        1.89       -0.13      1.53 o
  -2 -11  -3        2.77        3.78      1.40 o
   2  11   3        2.77        6.53      2.15 o
  -3  12   3        7.83        7.31      2.13 o
  -3  12   3        7.83        8.36      3.85 o
  -2  12   3        3.44        6.76      3.60 o
  -2  12   3        3.44        4.31      1.85 o
  -1  12   3        9.90       17.00      2.20 o
  -1  12   3        9.90        7.68      1.73 o
   0  12   3       14.93       14.27      2.33 o
   0  12   3       14.93       16.97      2.30 o
   1  12   3      243.64      231.92     12.15 o
   2  12   3       57.39       53.97      4.61 o
  -2  13   3        0.50       -0.83      1.48 o
  -2  13   3        0.50        1.38      3.00 o
  -1  13   3        1.61       -1.00      1.45 o
   0  13   3       21.97       23.71      2.70 o
   1  13   3        6.47        6.98      2.00 o
  -1 -14   4        2.73        2.05      2.10 o
   1  14  -4        2.73        0.48      1.30 o
   1  14  -4        2.73        1.20      1.20 o
   0 -14   4       10.23       12.57      3.18 o
  -1  14  -4        6.46       11.86      3.78 o
  -2  14  -4       10.95       13.12      3.98 o
  -2 -13   4        7.50       10.11      2.65 o
   2  13  -4        7.50        9.81      2.10 o
  -1 -13   4        0.22        1.65      1.90 o
   1  13  -4        0.22        0.83      1.38 o
   1  13  -4        0.22        1.00      1.28 o
   0 -13   4       25.50       26.51      3.83 o
  -1  13  -4        5.96        7.56      3.28 o
  -2  13  -4        8.66       18.35      4.53 o
  -3  13  -4        2.32        0.58      1.45 o
  -3  13  -4        2.32        4.05      3.50 o
  -3  13  -4        2.32        3.20      1.53 o
  -3 -12   4        6.56        7.01      2.40 o
   3  12  -4        6.56        9.56      2.58 o
  -2 -12   4       14.48       16.62      3.00 o
   2  12  -4       14.48       14.77      2.53 o
   1  12  -4       18.23       17.25      2.18 o
  -1 -12   4       18.23       22.65      3.28 o
   0 -12   4      156.83      159.77      9.94 o
  -1  12  -4       22.59       30.34      5.13 o
  -2  12  -4       66.09       59.43      6.88 o
  -2  12  -4       66.09       68.27      3.81 o
  -3  12  -4        0.08       -1.43      1.28 o
  -3  12  -4        0.08       -0.10      1.35 o
  -3  12  -4        0.08        1.83      2.98 o
  -3 -11   4        3.20        5.68      1.95 o
   3  11  -4        3.20        4.61      2.28 o
  -2 -11   4        4.75        6.16      2.03 o
   2  11  -4        4.75        2.63      1.65 o
   2  11  -4        4.75        2.40      1.93 o
  -1 -11   4        1.36        0.80      1.55 o
   1  11  -4        1.36       -1.53      1.20 o
  -1  11  -4       75.07       76.74      7.51 o
   1 -11   4       75.07       83.85      6.38 o
  -2  11  -4       35.73       28.61      2.25 o
  -2  11  -4       35.73       35.00      5.38 o
  -3  11  -4       81.06       82.14      5.36 o
  -3  11  -4       81.06       95.81      5.86 o
  -3  11  -4       81.06       87.60      8.74 o
  -4  11  -4       15.57       20.18      3.38 o
  -4  11  -4       15.57       16.17      2.90 o
  -4  11  -4       15.57       24.81      6.11 o
   3  10  -4        0.12        1.45      1.75 o
  -3 -10   4        0.12        0.75      1.48 o
  -3 -10   4        0.12        8.26      1.78 o
   2  10  -4       12.57        9.99      2.50 o
   2  10  -4       12.57       10.46      2.18 o
  -2 -10   4       12.57       14.04      2.60 o
   1  10  -4      156.05      156.88      8.09 o
   1  10  -4      156.05      159.08      8.04 o
  -1 -10   4      156.05      159.71      9.37 o
   0 -10   4      237.02      247.81     13.65 o
  -1  10  -4      371.06      372.30     24.64 o
   1 -10   4      371.06      376.38     19.80 o
  -2  10  -4        3.65        1.28      0.93 o
  -2  10  -4        3.65        1.30      1.03 o
  -2  10  -4        3.65        1.40      2.68 o
  -3  10  -4       11.48       11.99      2.10 o
  -3  10  -4       11.48       14.29      4.16 o
  -3  10  -4       11.48       10.56      2.33 o
  -4  10  -4        7.82        6.68      2.48 o
  -4  10  -4        7.82       19.20      5.48 o
  -4  10  -4        7.82        7.56      2.30 o
  -4  -9   4        4.54        5.28      1.98 o
  -4  -9   4        4.54        5.93      2.53 o
   4   9  -4        4.54        0.38      2.18 o
  -4  -9   4        4.54        4.76      2.33 o
   3   9  -4       16.17       15.69      2.65 o
  -3  -9   4       16.17       12.19      2.40 o
  -3  -9   4       16.17       14.09      2.53 o
  -2  -9   4       16.40       22.30      2.80 o
   2   9  -4       16.40       15.49      2.28 o
   2   9  -4       16.40       21.38      2.78 o
   1   9  -4        2.31        1.88      1.00 o
  -1  -9   4        2.31        3.03      1.48 o
   1   9  -4        2.31        1.78      1.33 o
   1   9  -4        2.31        0.53      1.05 o
   0  -9   4      160.32      244.60     13.27 o
   1  -9   4       14.13       22.63      3.03 o
  -1   9  -4       14.13       17.95      3.33 o
  -2   9  -4       55.13       47.34      3.05 o
  -2   9  -4       55.13       52.72      3.05 o
  -2   9  -4       55.13       46.14      5.46 o
  -2   9  -4       55.13       47.99      2.95 o
  -2   9  -4       55.13       47.14      3.05 o
  -3   9  -4       15.03       16.57      4.33 o
  -3   9  -4       15.03        9.21      1.88 o
  -3   9  -4       15.03       13.19      2.33 o
  -4   9  -4        5.12        1.08      4.08 o
  -4   9  -4        5.12        6.03      2.48 o
  -4   9  -4        5.12        4.05      1.98 o
  -4  -8   4        0.12        1.05      1.75 o
  -4  -8   4        0.12        2.28      2.10 o
   4   8  -4        0.12       -0.40      1.93 o
   3   8  -4       42.90       44.23      4.46 o
   3   8  -4       42.90       41.23      3.93 o
  -3  -8   4       42.90       39.45      3.81 o
  -3  -8   4       42.90       47.46      3.83 o
   2   8  -4       15.16       15.37      2.03 o
  -2  -8   4       15.16        8.69      1.65 o
  -2  -8   4       15.16        8.76      1.63 o
  -2  -8   4       15.16       18.00      2.43 o
   2   8  -4       15.16       18.07      2.48 o
   2   8  -4       15.16       16.97      2.45 o
   2   8  -4       15.16       13.32      2.10 o
   1   8  -4       28.62       34.62      2.35 o
  -1  -8   4       28.62       29.91      2.98 o
   1   8  -4       28.62       30.27      2.33 o
   1   8  -4       28.62       34.55      2.83 o
   0  -8   4        4.25        3.70      1.45 o
  -1   8  -4       22.71       28.21      3.75 o
   1  -8   4       22.71       18.82      2.75 o
  -2   8  -4       48.16       43.19      5.08 o
  -2   8  -4       48.16       42.51      3.15 o
  -2   8  -4       48.16       42.46      2.88 o
  -2   8  -4       48.16       45.24      2.83 o
  -2   8  -4       48.16       42.41      2.85 o
  -3   8  -4       41.32       35.27      3.18 o
  -3   8  -4       41.32       42.41      5.98 o
  -3   8  -4       41.32       33.80      3.35 o
   4  -8   4        0.36        1.00      1.08 o
  -4   8  -4        0.36       -2.55      1.70 o
  -4   8  -4        0.36       -1.30      1.55 o
  -4   8  -4        0.36        2.83      4.08 o
  -4  -7   4      103.40       95.42      6.89 o
   4   7  -4      103.40       97.10      6.94 o
   4   7  -4      103.40       95.44      7.59 o
   3   7  -4       15.42       11.29      3.00 o
   3   7  -4       15.42       10.41      2.30 o
  -3  -7   4       15.42       11.29      2.28 o
  -3  -7   4       15.42       10.76      2.28 o
  -2  -7   4       32.85       34.20      3.13 o
   2   7  -4       32.85       39.13      3.48 o
   2   7  -4       32.85       37.50      3.05 o
  -2  -7   4       32.85       36.52      2.80 o
  -2  -7   4       32.85       39.45      3.10 o
   2   7  -4       32.85       35.05      2.90 o
  -2  -7   4       32.85       31.82      2.23 o
   1   7  -4       24.59       24.38      2.10 o
  -1  -7   4       24.59       25.46      2.55 o
   1   7  -4       24.59       26.31      2.43 o
   1   7  -4       24.59       27.06      2.03 o
   0   7  -4      450.79      499.21     23.38 o
   0  -7   4      450.79      470.69     24.11 o
  -1   7  -4      110.88      114.95      5.79 o
   1  -7   4      110.88      106.36      6.84 o
  -1   7  -4      110.88      115.53      8.46 o
  -2   7  -4        2.62        0.58      0.98 o
  -2   7  -4        2.62       -0.28      1.25 o
  -2   7  -4        2.62       -1.39      0.93 o
  -2   7  -4        2.62       -0.05      2.18 o
  -2   7  -4        2.62       -0.10      1.10 o
   3  -7   4       25.05       31.52      2.28 o
  -3   7  -4       25.05       32.32      3.00 o
  -3   7  -4       25.05       39.15      5.71 o
  -3   7  -4       25.05       28.51      3.08 o
  -3   7  -4       25.05       32.62      3.00 o
   3  -7   4       25.05       27.54      2.13 o
  -3   7  -4       25.05       30.72      3.15 o
   4  -7   4        0.94       -0.50      1.30 o
  -4   7  -4        0.94       -1.43      1.55 o
  -4   7  -4        0.94       -2.10      1.83 o
  -4   7  -4        0.94       -2.08      3.93 o
  -5   7  -4       11.93        9.36      3.48 o
  -5   7  -4       11.93       14.39      3.05 o
   5  -7   4       11.93       13.77      2.68 o
  -5   7  -4       11.93       16.70      6.26 o
   5   6  -4        0.84        2.93      2.73 o
  -5  -6   4        0.84        2.80      2.75 o
   5   6  -4        0.84        3.83      3.23 o
   4   6  -4       46.72       48.24      4.76 o
  -4  -6   4       46.72       52.30      4.81 o
   4   6  -4       46.72       46.06      5.03 o
  -3  -6   4        5.85        1.88      1.75 o
   3   6  -4        5.85        3.78      1.85 o
  -3  -6   4        5.85        5.51      1.68 o
   3   6  -4        5.85        2.28      2.10 o
  -2  -6   4       12.45       12.29      1.55 o
  -2  -6   4       12.45       12.99      1.98 o
   2   6  -4       12.45       13.09      2.00 o
  -2  -6   4       12.45        7.43      1.78 o
   2   6  -4       12.45       12.59      1.90 o
   2   6  -4       12.45       12.97      2.38 o
   1   6  -4      216.56      231.06     11.73 o
   1   6  -4      216.56      257.92     12.65 o
   1   6  -4      216.56      248.58     11.75 o
  -1  -6   4      216.56      248.13     12.78 o
   1   6  -4      216.56      245.17     11.78 o
   0   6  -4      218.58      230.91     11.28 o
   0  -6   4      218.58      230.11     12.00 o
  -1   6  -4      331.01      339.66     15.85 o
   1  -6   4      331.01      318.47     16.60 o
  -1   6  -4      331.01      317.77     14.92 o
  -1   6  -4      331.01      318.97     20.61 o
  -2   6  -4      186.11      166.17      9.07 o
   2  -6   4      186.11      184.13     12.33 o
  -2   6  -4      186.11      178.72      9.34 o
  -2   6  -4      186.11      176.94      8.79 o
  -2   6  -4      186.11      172.00      8.69 o
  -2   6  -4      186.11      171.18     12.30 o
  -3   6  -4       20.24       18.80      2.53 o
  -3   6  -4       20.24       21.58      4.68 o
   3  -6   4       20.24       22.03      2.23 o
  -3   6  -4       20.24       21.43      2.95 o
   3  -6   4       20.24       20.45      2.18 o
  -3   6  -4       20.24       15.95      2.35 o
  -3   6  -4       20.24       20.05      2.78 o
  -4   6  -4        7.70        5.06      2.55 o
  -4   6  -4        7.70        4.81      4.38 o
  -4   6  -4        7.70        4.51      2.30 o
   4  -6   4        7.70       10.56      2.33 o
  -5   6  -4       18.27       20.28      4.11 o
   5  -6   4       18.27       24.68      3.38 o
  -5   6  -4       18.27       17.05      6.08 o
  -5   6  -4       18.27       16.65      3.45 o
   5   5  -4       67.23      102.89      8.61 o
   5   5  -4       67.23      116.76      8.16 o
  -5  -5   4       67.23      104.17      8.24 o
  -4  -5   4      310.28      300.56     17.21 o
   4   5  -4      310.28      313.99     16.59 o
   4   5  -4      310.28      311.68     17.79 o
  -4  -5   4      310.28      321.33     16.14 o
  -3  -5   4       27.10       26.21      3.20 o
   3   5  -4       27.10       29.26      3.65 o
  -3  -5   4       27.10       28.61      2.88 o
   3   5  -4       27.10       23.73      2.98 o
  -3  -5   4       27.10       28.56      3.40 o
   3   5  -4       27.10       26.79      3.58 o
   2   5  -4       79.91       85.14      5.63 o
   2   5  -4       79.91       89.49      5.18 o
  -2  -5   4       79.91       82.18      5.21 o
   2   5  -4       79.91       87.64      5.18 o
  -2  -5   4       79.91       87.76      5.43 o
  -2  -5   4       79.91       85.71      4.83 o
   1   5  -4      287.13      296.73     14.57 o
  -1  -5   4      287.13      312.82     15.19 o
   1   5  -4      287.13      310.77     15.52 o
  -1  -5   4      287.13      312.75     15.57 o
  -1  -5   4      287.13      307.51     15.17 o
   1   5  -4      287.13      314.45     14.57 o
   0  -5   4       51.47       48.40      3.41 o
   0   5  -4       51.47       49.58      2.78 o
   0   5  -4       51.47       48.17      2.48 o
  -1   5  -4      477.63      598.29     27.11 o
  -1   5  -4      477.63      538.00     34.31 o
  -1   5  -4      477.63      549.34     25.50 o
   1  -5   4      477.63      558.33     27.44 o
  -1   5  -4      477.63      555.89     25.60 o
  -2   5  -4        2.17        0.38      1.05 o
   2  -5   4        2.17        0.18      0.88 o
  -2   5  -4        2.17       -0.70      1.18 o
  -2   5  -4        2.17       -1.13      0.85 o
  -2   5  -4        2.17        0.53      1.05 o
   2  -5   4        2.17       -1.05      0.73 o
  -2   5  -4        2.17        1.93      2.13 o
   2  -5   4        2.17        2.85      1.83 o
  -3   5  -4       74.25       68.85      4.73 o
  -3   5  -4       74.25       77.67      7.16 o
  -3   5  -4       74.25       63.72      4.98 o
  -3   5  -4       74.25       69.30      4.78 o
   3  -5   4       74.25       65.30      4.53 o
  -3   5  -4       74.25       78.74      5.16 o
  -4   5  -4      140.88      138.31      8.94 o
  -4   5  -4      140.88      149.52     12.55 o
  -4   5  -4      140.88      160.72      9.77 o
   4  -5   4      140.88      162.15      9.19 o
  -5   5  -4        6.09        3.80      3.18 o
   5  -5   4        6.09        2.58      2.53 o
  -5   5  -4        6.09        0.65      2.40 o
   5   4  -4        0.67        2.95      2.53 o
   5   4  -4        0.67        2.80      2.80 o
  -5  -4   4        0.67        3.15      2.73 o
  -4  -4   4       10.99        9.26      2.75 o
   4   4  -4       10.99       10.06      3.00 o
   4   4  -4       10.99        5.06      2.40 o
  -4  -4   4       10.99        7.13      2.13 o
  -3  -4   4       57.37       62.47      4.96 o
   3   4  -4       57.37       56.98      4.46 o
   3   4  -4       57.37       67.75      5.13 o
  -3  -4   4       57.37       64.02      4.41 o
  -3  -4   4       57.37       60.56      4.78 o
   3   4  -4       57.37       65.39      5.08 o
   2   4  -4        2.48        1.13      1.08 o
  -2  -4   4        2.48        0.93      1.28 o
   2   4  -4        2.48        0.93      1.38 o
   2   4  -4        2.48       -0.10      1.03 o
  -2  -4   4        2.48        1.73      1.05 o
  -2  -4   4        2.48        0.30      1.18 o
   1   4  -4      661.89      726.77     32.86 o
  -1  -4   4      661.89      630.36     34.56 o
  -1  -4   4      661.89      784.13     32.70 o
  -1  -4   4      661.89      729.66     34.51 o
  -1  -4   4      661.89      707.99     34.59 o
   1   4  -4      661.89      714.15     32.88 o
   1   4  -4      661.89      734.26     34.84 o
   0   4  -4      147.99      142.86      6.46 o
   0   4  -4      147.99      149.82      6.97 o
   0   4  -4      147.99      115.44      6.41 o
   0  -4   4      147.99      138.65      7.34 o
  -1   4  -4        3.55        3.68      0.70 o
   1  -4   4        3.55        3.48      1.45 o
   1  -4   4        3.55        2.75      1.15 o
   1  -4   4        3.55        2.33      0.63 o
  -1   4  -4        3.55        1.88      0.73 o
  -1   4  -4        3.55        1.50      1.45 o
   1  -4   4        3.55        1.98      0.43 o
  -1   4  -4        3.55        2.65      0.88 o
  -2   4  -4       58.89       37.83      2.88 o
  -2   4  -4       58.89       36.58      3.05 o
  -3   4  -4        0.12        0.53      1.45 o
  -3   4  -4        0.12        2.43      2.95 o
   3  -4   4        0.12        0.48      1.35 o
  -3   4  -4        0.12       -0.05      1.25 o
  -3   4  -4        0.12        0.05      1.45 o
   3  -4   4        0.12        2.38      1.03 o
  -3   4  -4        0.12        0.05      1.25 o
   3  -4   4        0.12        0.45      1.30 o
  -4   4  -4       23.29       27.06      5.73 o
  -4   4  -4       23.29       21.80      3.53 o
   4  -4   4       23.29       19.98      2.63 o
  -4   4  -4       23.29       19.25      3.53 o
   4  -4   4       23.29       22.60      3.18 o
  -4   4  -4       23.29       17.77      2.98 o
  -5   4  -4        5.58        2.18      2.80 o
   5  -4   4        5.58        2.45      2.53 o
  -5   4  -4        5.58        6.81      2.65 o
  -5   4  -4        5.58        8.31      3.40 o
  -5  -3   4        3.43        4.31      2.30 o
   5   3  -4        3.43        3.40      2.65 o
   5   3  -4        3.43        7.26      3.25 o
  -5  -3   4        3.43        3.30      2.68 o
  -4  -3   4       16.56       19.90      2.90 o
   4   3  -4       16.56       13.99      3.20 o
   4   3  -4       16.56       13.42      2.73 o
   4   3  -4       16.56       12.22      2.65 o
  -4  -3   4       16.56       15.90      3.08 o
   3   3  -4        2.17        1.20      1.83 o
  -3  -3   4        2.17        1.80      1.50 o
  -3  -3   4        2.17        1.18      1.40 o
   3   3  -4        2.17        2.03      1.78 o
   3   3  -4        2.17        0.50      1.20 o
   1   3  -4      968.50     1016.63     45.15 o
  -1  -3   4      968.50      997.57     45.07 o
  -1  -3   4      968.50      957.82     47.57 o
   1   3  -4      968.50      973.02     45.17 o
  -1  -3   4      968.50      971.89     47.62 o
   1   3  -4      968.50      983.15     47.74 o
  -1  -3   4      968.50     1041.86     45.05 o
   0   3  -4     3660.40     3455.11    169.70 o
   0  -3   4     3660.40     3651.52    161.52 o
   0   3  -4     3660.40     3555.30    169.55 o
   0   3  -4     3660.40     3379.41    161.42 o
   0   3  -4     3660.40     3728.90    213.22 o
   0  -3   4     3660.40     3443.85    167.46 o
   0   3  -4     3660.40     3711.09    160.93 o
   0   3  -4     3660.40     3697.31    168.80 o
   0  -3   4     3660.40     3697.80    161.44 o
   0  -3   4     3660.40     3545.24    169.99 o
   0  -3   4     3660.40     3480.76    169.99 o
  -1   3  -4       34.98       49.55      3.03 o
  -1   3  -4       34.98       51.45      2.80 o
  -1   3  -4       34.98       48.77      2.68 o
  -1   3  -4       34.98       46.49      2.75 o
   1  -3   4       34.98       41.46      2.78 o
   1  -3   4       34.98       47.92      2.60 o
  -1   3  -4       34.98       39.61      3.81 o
   1  -3   4       34.98       42.24      3.76 o
   1  -3   4       34.98       52.65      2.78 o
   1  -3   4       34.98       46.34      3.18 o
  -2   3  -4      531.10      509.22     23.67 o
  -2   3  -4      531.10      501.19     24.73 o
   2  -3   4      531.10      519.11     24.80 o
  -2   3  -4      531.10      493.00     31.20 o
  -2   3  -4      531.10      517.45     25.03 o
   2  -3   4      531.10      493.25     31.15 o
   2  -3   4      531.10      480.15     24.73 o
   2  -3   4      531.10      494.81     23.27 o
  -2   3  -4      531.10      521.12     23.60 o
   3  -3   4       54.29       55.20      3.63 o
  -3   3  -4       54.29       59.01      4.38 o
  -3   3  -4       54.29       51.92      4.26 o
  -3   3  -4       54.29       49.57      5.88 o
   3  -3   4       54.29       45.42      3.91 o
  -3   3  -4       54.29       49.87      3.96 o
   3  -3   4       54.29       54.33      4.03 o
  -4   3  -4       44.01       48.39      4.48 o
  -4   3  -4       44.01       55.53      5.03 o
  -4   3  -4       44.01       55.23      5.03 o
   4  -3   4       44.01       58.65      4.86 o
   4  -3   4       44.01       62.18      4.31 o
  -5   3  -4        0.33        4.00      2.98 o
   5  -3   4        0.33       -1.08      2.05 o
  -5   3  -4        0.33        2.03      2.20 o
  -5   3  -4        0.33       -0.03      2.25 o
   5   2  -4        4.16        1.00      2.40 o
  -5  -2   4        4.16        1.58      2.15 o
  -5  -2   4        4.16        3.15      2.65 o
   5   2  -4        4.16        2.05      2.68 o
  -4  -2   4        9.64       10.34      2.73 o
   4   2  -4        9.64        7.71      2.35 o
   4   2  -4        9.64       13.32      2.98 o
   4   2  -4        9.64       10.44      2.53 o
  -4  -2   4        9.64       13.29      2.63 o
   3   2  -4       15.40       22.50      2.63 o
   3   2  -4       15.40       19.00      2.45 o
  -3  -2   4       15.40       11.74      2.10 o
   3   2  -4       15.40       18.00      2.80 o
  -3  -2   4       15.40       16.62      2.58 o
   3   2  -4       15.40       20.03      3.48 o
   2   2  -4      197.67      202.90     10.12 o
   2   2  -4      197.67      188.49     10.42 o
   2   2  -4      197.67      203.35     10.88 o
  -2  -2   4      197.67      191.90     10.62 o
  -2  -2   4      197.67      195.86     10.00 o
   2   2  -4      197.67      214.18     10.15 o
  -2  -2   4      197.67      204.78     10.80 o
   2   2  -4      197.67      189.09     12.81 o
   1   2  -4      673.83      697.33     33.09 o
  -1  -2   4      673.83      661.82     31.13 o
  -1  -2   4      673.83      707.49     31.16 o
   1   2  -4      673.83      647.80     40.72 o
   1   2  -4      673.83      703.64     31.23 o
   1   2  -4      673.83      668.13     32.64 o
  -1  -2   4      673.83      679.99     32.94 o
   1   2  -4      673.83      665.64     31.21 o
  -1  -2   4      673.83      695.16     33.02 o
   0   2  -4     1241.35     1233.96     56.75 o
   0  -2   4     1241.35     1215.64     59.15 o
   0   2  -4     1241.35     1261.70     59.41 o
   0  -2   4     1241.35     1322.53     56.70 o
   0   2  -4     1241.35     1242.47     59.91 o
   0   2  -4     1241.35     1286.40     56.72 o
   0   2  -4     1241.35     1245.51     59.79 o
   0  -2   4     1241.35     1276.40     56.72 o
   0  -2   4     1241.35     1206.42     59.81 o
  -1   2  -4      994.50      937.81     47.35 o
   1  -2   4      994.50     1039.18     47.81 o
   1  -2   4      994.50      953.30     45.13 o
  -1   2  -4      994.50     1027.05     47.93 o
   1  -2   4      994.50      998.97     47.23 o
  -1   2  -4      994.50     1003.31     45.23 o
   1  -2   4      994.50      950.48     59.54 o
   1  -2   4      994.50     1069.66     45.28 o
   1  -2   4      994.50      959.79     47.71 o
  -1   2  -4      994.50     1003.33     59.69 o
  -1   2  -4      994.50     1017.11     45.36 o
  -2   2  -4      165.58      182.54      8.62 o
  -2   2  -4      165.58      161.62      9.09 o
  -2   2  -4      165.58      173.67      8.99 o
  -2   2  -4      165.58      164.73     11.45 o
   2  -2   4      165.58      179.04     11.35 o
   2  -2   4      165.58      158.32      8.29 o
   2  -2   4      165.58      154.86      8.89 o
   2  -2   4      165.58      156.79      8.92 o
  -2   2  -4      165.58      156.71      8.52 o
  -3   2  -4       48.62       44.24      3.63 o
  -3   2  -4       48.62       47.34      3.98 o
   3  -2   4       48.62       53.95      3.98 o
   3  -2   4       48.62       44.94      3.38 o
   3  -2   4       48.62       48.72      3.93 o
  -3   2  -4       48.62       44.66      3.96 o
   4  -2   4        4.12        3.10      2.13 o
   4  -2   4        4.12        5.71      1.85 o
  -4   2  -4        4.12       10.26      2.60 o
  -4   2  -4        4.12        1.35      2.20 o
  -4   2  -4        4.12        3.73      1.88 o
  -5   2  -4        0.43       -1.13      2.25 o
  -5   2  -4        0.43        3.20      2.78 o
   5  -2   4        0.43       -1.83      2.20 o
  -5   2  -4        0.43        2.40      2.15 o
  -5  -1   4       18.90       18.37      3.83 o
   5   1  -4       18.90       13.47      3.65 o
   5   1  -4       18.90       25.21      3.83 o
  -5  -1   4       18.90       19.83      3.45 o
   4   1  -4       12.84       19.98      2.93 o
  -4  -1   4       12.84       17.90      2.83 o
   4   1  -4       12.84       11.09      2.95 o
  -4  -1   4       12.84       13.54      2.98 o
   4   1  -4       12.84       13.92      2.75 o
   3   1  -4      393.31      420.93     25.35 o
  -3  -1   4      393.31      378.26     20.43 o
   3   1  -4      393.31      398.47     20.13 o
   3   1  -4      393.31      375.60     20.64 o
  -3  -1   4      393.31      411.78     19.43 o
   3   1  -4      393.31      383.65     19.38 o
   2   1  -4      178.31      202.81     13.13 o
  -2  -1   4      178.31      191.99     13.00 o
  -2  -1   4      178.31      201.68     10.80 o
  -2  -1   4      178.31      208.30     10.95 o
  -2  -1   4      178.31      213.43     10.22 o
   2   1  -4      178.31      197.20     10.57 o
   2   1  -4      178.31      199.50     10.22 o
   2   1  -4      178.31      196.35     10.92 o
   1   1  -4     3296.02     3458.18    165.76 o
   1   1  -4     3296.02     3381.62    157.06 o
  -1  -1   4     3296.02     3406.63    165.63 o
   1   1  -4     3296.02     3493.51    165.55 o
  -1  -1   4     3296.02     3289.49    165.58 o
  -1  -1   4     3296.02     3620.19    207.39 o
   1   1  -4     3296.02     3482.91    164.42 o
   1   1  -4     3296.02     3457.38    207.03 o
   1   1  -4     3296.02     3624.17    157.04 o
  -1  -1   4     3296.02     3523.07    156.99 o
  -1  -1   4     3296.02     3643.67    157.09 o
   0  -1   4      237.59      232.59     11.12 o
   0   1  -4      237.59      234.77     11.27 o
   0   1  -4      237.59      219.92     11.12 o
   0   1  -4      237.59      228.70     11.34 o
   0  -1   4      237.59      220.72     10.59 o
   0  -1   4      237.59      222.65     11.09 o
   0  -1   4      237.59      217.08     11.19 o
   0   1  -4      237.59      220.24     10.61 o
   0  -1   4      237.59      228.62     10.61 o
   0   1  -4      237.59      225.31     10.61 o
   1  -1   4      290.19      254.62     14.23 o
   1  -1   4      290.19      297.67     13.47 o
  -1   1  -4      290.19      306.80     14.23 o
   1  -1   4      290.19      312.27     14.43 o
  -1   1  -4      290.19      292.73     14.00 o
  -1   1  -4      290.19      230.58     14.28 o
   1  -1   4      290.19      279.38     13.55 o
   1  -1   4      290.19      290.72     14.00 o
   1  -1   4      290.19      284.85     17.74 o
  -1   1  -4      290.19      310.34     13.55 o
  -2   1  -4      246.80      234.22     11.03 o
  -2   1  -4      246.80      213.59     11.43 o
   2  -1   4      246.80      220.38     11.56 o
  -2   1  -4      246.80      222.01     10.93 o
  -2   1  -4      246.80      211.88     11.58 o
   2  -1   4      246.80      202.28     11.40 o
   2  -1   4      246.80      223.81     14.39 o
   2  -1   4      246.80      208.37     10.70 o
   3  -1   4      119.32       96.07      6.59 o
  -3   1  -4      119.32      104.66      6.39 o
  -3   1  -4      119.32      106.31      6.76 o
  -3   1  -4      119.32      104.03      6.89 o
   3  -1   4      119.32      106.26      6.14 o
   4  -1   4       21.26       27.41      3.55 o
  -4   1  -4       21.26       20.15      3.55 o
   4  -1   4       21.26       25.01      3.10 o
  -4   1  -4       21.26       25.88      3.43 o
  -4   1  -4       21.26       28.61      3.83 o
   5  -1   4       30.80       26.23      3.68 o
   5  -1   4       30.80       28.99      4.28 o
  -5   1  -4       30.80       32.02      4.73 o
  -5   1  -4       30.80       33.69      4.23 o
   5   0  -4        0.04        1.85      2.45 o
  -5   0   4        0.04        0.33      1.83 o
   5   0  -4        0.04        1.08      2.10 o
  -5   0   4        0.04        0.90      2.35 o
  -4   0   4        0.11       -1.84      1.23 o
  -4   0   4        0.11       -2.37      1.58 o
   4   0  -4        0.11       -1.60      1.68 o
   4   0  -4        0.11       -0.30      1.60 o
   4   0  -4        0.11       -2.43      1.93 o
   3   0  -4       49.48       59.59      4.21 o
   3   0  -4       49.48       71.80      4.53 o
   3   0  -4       49.48       48.95      5.48 o
   3   0  -4       49.48       57.46      4.68 o
  -3   0   4       49.48       47.59      5.33 o
  -3   0   4       49.48       55.33      4.51 o
   2   0  -4      174.67      178.93      9.72 o
  -2   0   4      174.67      180.76      9.32 o
   2   0  -4      174.67      192.46     12.20 o
   2   0  -4      174.67      176.52     10.02 o
   2   0  -4      174.67      171.09      9.32 o
  -2   0   4      174.67      195.77     12.05 o
  -2   0   4      174.67      181.28      9.95 o
   1   0  -4     4915.21     5360.34    317.22 o
  -1   0   4     4915.21     5168.47    253.36 o
   1   0  -4     4915.21     5583.31    240.20 o
  -1   0   4     4915.21     5271.95    240.28 o
  -1   0   4     4915.21     5511.63    240.25 o
   1   0  -4     4915.21     5325.96    240.33 o
   1   0  -4     4915.21     5488.40    253.31 o
  -1   0   4     4915.21     5471.15    251.51 o
  -1   0   4     4915.21     5211.14    317.59 o
   1   0  -4     4915.21     5198.44    251.51 o
  -1   0   4     4915.21     5319.65    253.39 o
   1   0  -4     4915.21     5243.49    253.52 o
   0   0   4     1786.22     2009.77     91.21 o
   0   0  -4     1786.22     1920.19     90.42 o
   0   0  -4     1786.22     1802.42     86.32 o
   0   0   4     1786.22     1918.33     86.34 o
   0   0   4     1786.22     1959.83     90.37 o
   0   0  -4     1786.22     1785.21     91.11 o
   0   0   4     1786.22     1871.37     86.32 o
   0   0   4     1786.22     1913.28     91.08 o
   0   0  -4     1786.22     1931.46     86.29 o
   0   0  -4     1786.22     2029.19     91.08 o
  -1   0  -4     1896.75     1748.19     87.34 o
  -1   0  -4     1896.75     1927.91     86.53 o
  -1   0  -4     1896.75     1817.62     83.38 o
   1   0   4     1896.75     1878.94     87.37 o
  -1   0  -4     1896.75     1803.11     83.45 o
   1   0   4     1896.75     1923.33     88.13 o
  -1   0  -4     1896.75     1912.25     88.08 o
   1   0   4     1896.75     1769.31     83.35 o
   1   0   4     1896.75     1949.53     83.50 o
  -1   0  -4     1896.75     1822.37     88.13 o
   1   0   4     1896.75     1797.97     86.55 o
   1   0   4     1896.75     1799.09     88.05 o
   2   0   4        0.48        3.33      2.13 o
  -2   0  -4        0.48        1.00      1.20 o
  -2   0  -4        0.48       -0.40      0.98 o
   2   0   4        0.48        0.68      1.20 o
  -2   0  -4        0.48        1.73      1.33 o
   2   0   4        0.48        0.93      1.00 o
   3   0   4        0.54       -0.40      1.20 o
  -3   0  -4        0.54       -1.40      1.43 o
   3   0   4        0.54        0.00      1.43 o
  -3   0  -4        0.54        1.25      1.60 o
  -3   0  -4        0.54        0.38      1.28 o
   4   0   4        1.46        0.40      1.80 o
  -4   0  -4        1.46        0.75      2.15 o
   4   0   4        1.46       -2.18      1.83 o
  -4   0  -4        1.46        2.40      2.23 o
  -4   0  -4        1.46       -0.18      1.65 o
  -5   0  -4        4.27        9.94      3.18 o
   5   0   4        4.27        0.65      2.50 o
   5   0   4        4.27        4.05      2.28 o
  -5   0  -4        4.27        4.48      2.45 o
   5  -1  -4        6.05        5.23      2.90 o
  -5   1   4        6.05        3.78      2.30 o
  -5   1   4        6.05        3.80      2.58 o
   5  -1  -4        6.05        4.93      2.53 o
  -4   1   4       16.18       20.60      2.98 o
  -4   1   4       16.18       24.96      4.83 o
  -4   1   4       16.18       27.79      3.53 o
   4  -1  -4       16.18       14.77      2.83 o
   4  -1  -4       16.18       17.22      3.35 o
   4  -1  -4       16.18       21.95      3.08 o
   3  -1  -4        0.83       -0.95      1.23 o
  -3   1   4        0.83        0.83      1.48 o
  -3   1   4        0.83        2.48      1.48 o
   3  -1  -4        0.83        1.30      1.20 o
   3  -1  -4        0.83       -0.55      1.43 o
  -3   1   4        0.83        1.65      2.30 o
  -2   1   4       62.21       91.17      6.54 o
   2  -1  -4       62.21       83.96      5.23 o
  -2   1   4       62.21       84.13      4.98 o
   2  -1  -4       62.21       81.48      4.93 o
  -2   1   4       62.21       78.55      5.18 o
   2  -1  -4       62.21       90.34      6.59 o
   2  -1  -4       62.21       87.64      5.18 o
   2  -1  -4       62.21       81.63      5.41 o
  -1   1   4      421.09      409.14     19.04 o
  -1   1   4      421.09      400.25     20.07 o
  -1   1   4      421.09      385.31     20.19 o
   1  -1  -4      421.09      431.67     19.04 o
   1  -1  -4      421.09      408.16     19.06 o
  -1   1   4      421.09      407.43     19.06 o
   1  -1  -4      421.09      397.46     19.84 o
  -1   1   4      421.09      421.87     19.92 o
   1  -1  -4      421.09      413.74     20.27 o
  -1   1   4      421.09      408.41     24.94 o
   1  -1  -4      421.09      398.27     20.07 o
   0   1   4        3.07        6.21      1.03 o
   0  -1  -4        3.07        5.33      0.85 o
   0  -1  -4        3.07        4.13      0.90 o
   0   1   4        3.07        3.50      0.83 o
   0   1   4        3.07        5.08      0.85 o
   0  -1  -4        3.07        5.93      0.95 o
   0   1   4        3.07        5.13      0.98 o
   1   1   4      262.83      355.99     15.73 o
  -1  -1  -4      262.83      360.65     16.63 o
   1   1   4      262.83      267.05     16.20 o
  -1  -1  -4      262.83      376.30     15.65 o
  -1  -1  -4      262.83      346.18     15.62 o
   1   1   4      262.83      268.61     15.45 o
  -2  -1  -4      113.66      121.85      7.21 o
  -2  -1  -4      113.66      119.77      7.34 o
   2   1   4      113.66      119.87      7.26 o
  -2  -1  -4      113.66      127.78      6.51 o
   2   1   4      113.66      122.20      6.74 o
  -2  -1  -4      113.66      126.78      7.56 o
  -2  -1  -4      113.66      129.46      6.86 o
  -3  -1  -4       48.03       41.88      3.93 o
   3   1   4       48.03       40.28      3.78 o
  -3  -1  -4       48.03       43.34      3.56 o
  -3  -1  -4       48.03       38.13      3.71 o
   3   1   4       48.03       43.21      3.50 o
  -4  -1  -4       17.69       22.63      3.28 o
  -4  -1  -4       17.69       20.40      3.58 o
   4   1   4       17.69       17.27      3.33 o
  -4  -1  -4       17.69       19.10      3.55 o
   4   1   4       17.69       20.80      3.15 o
   5   1   4        1.42       -0.38      2.15 o
  -5  -1  -4        1.42        0.80      2.00 o
   5   1   4        1.42       -1.45      2.35 o
  -5  -1  -4        1.42        0.13      2.70 o
  -5   2   4       52.79       50.82      4.91 o
   5  -2  -4       52.79       55.35      4.98 o
   5  -2  -4       52.79       41.81      5.36 o
  -5   2   4       52.79       54.65      6.96 o
  -5   2   4       52.79       55.30      5.43 o
  -4   2   4        0.11       -1.75      2.78 o
  -4   2   4        0.11       -0.45      1.48 o
   4  -2  -4        0.11        1.08      1.70 o
  -4   2   4        0.11       -1.30      1.83 o
   4  -2  -4        0.11       -1.00      1.75 o
   3  -2  -4        1.10        5.58      1.80 o
   3  -2  -4        1.10        2.38      1.23 o
  -3   2   4        1.10        4.66      1.65 o
  -3   2   4        1.10        4.03      2.38 o
   3  -2  -4        1.10        3.93      1.15 o
  -3   2   4        1.10        0.20      1.13 o
   2  -2  -4      115.49      124.48      7.14 o
   2  -2  -4      115.49      111.13      7.16 o
  -2   2   4      115.49      154.91      9.19 o
  -2   2   4      115.49      147.32      6.86 o
  -2   2   4      115.49      112.33      7.06 o
   2  -2  -4      115.49      128.61      9.02 o
   2  -2  -4      115.49      106.70      6.59 o
  -2   2   4      115.49      117.62      6.76 o
  -1   2   4       63.39       63.91      3.71 o
  -1   2   4       63.39       61.25      4.88 o
  -1   2   4       63.39       66.14      3.91 o
   1  -2  -4       63.39       66.11      3.76 o
   1  -2  -4       63.39       64.18      3.91 o
  -1   2   4       63.39       58.10      3.86 o
   1  -2  -4       63.39       70.97      3.73 o
   1  -2  -4       63.39       63.58      4.11 o
  -1   2   4       63.39       66.44      3.81 o
   0  -2  -4      432.57      527.32     23.91 o
   0   2   4      432.57      587.65     25.17 o
   0   2   4      432.57      475.17     23.96 o
   0  -2  -4      432.57      600.84     25.42 o
   0   2   4      432.57      449.07     25.37 o
   0  -2  -4      432.57      475.97     23.94 o
   0   2   4      432.57      519.98     23.96 o
   0  -2  -4      432.57      469.36     25.37 o
   0   2   4      432.57      577.18     25.42 o
  -1  -2  -4      216.62      191.04     10.43 o
   1   2   4      216.62      199.96      9.83 o
   1   2   4      216.62      195.05     10.28 o
  -1  -2  -4      216.62      200.19     10.45 o
   1   2   4      216.62      198.33     10.45 o
   1   2   4      216.62      202.65      9.83 o
  -1  -2  -4      216.62      198.59      9.78 o
  -2  -2  -4       23.86       15.82      1.75 o
  -2  -2  -4       23.86       25.66      2.98 o
  -2  -2  -4       23.86       24.91      2.43 o
  -2  -2  -4       23.86       22.10      2.68 o
   2   2   4       23.86       25.38      2.50 o
  -2  -2  -4       23.86       28.61      2.93 o
   2   2   4       23.86       22.40      2.70 o
  -3  -2  -4       17.79       16.30      2.48 o
  -3  -2  -4       17.79       30.24      3.30 o
  -3  -2  -4       17.79       23.88      3.15 o
   3   2   4       17.79       27.99      3.20 o
   3   2   4       17.79       22.98      2.70 o
   4   2   4        5.14        8.01      2.70 o
  -4  -2  -4        5.14        7.73      2.78 o
  -4  -2  -4        5.14        8.11      2.33 o
   4   2   4        5.14        8.26      2.40 o
  -5  -2  -4        1.95       -0.70      2.65 o
   5   2   4        1.95        4.36      2.43 o
   5   2   4        1.95        0.98      2.75 o
  -5  -2  -4        1.95        3.43      2.33 o
   5  -3  -4        1.06        4.78      2.58 o
  -5   3   4        1.06        2.88      2.03 o
  -5   3   4        1.06       -1.43      3.75 o
  -5   3   4        1.06        3.20      2.40 o
   4  -3  -4      122.08      118.42      7.36 o
   4  -3  -4      122.08      121.55      8.11 o
  -4   3   4      122.08      123.68      8.14 o
  -4   3   4      122.08      120.07      7.56 o
  -4   3   4      122.08      112.43      9.87 o
  -3   3   4        7.13        7.63      1.78 o
  -3   3   4        7.13       12.12      3.10 o
   3  -3  -4        7.13        6.71      1.70 o
   3  -3  -4        7.13        9.89      1.83 o
   3  -3  -4        7.13        7.31      1.95 o
  -3   3   4        7.13        8.03      2.13 o
   3  -3  -4        7.13        5.06      1.93 o
  -3   3   4        7.13        9.24      2.10 o
   2  -3  -4       39.78       42.49      3.38 o
  -2   3   4       39.78       39.98      4.23 o
  -2   3   4       39.78       42.99      3.23 o
  -2   3   4       39.78       44.74      3.20 o
  -2   3   4       39.78       39.86      3.03 o
   2  -3  -4       39.78       44.64      3.28 o
   2  -3  -4       39.78       42.56      3.05 o
   2  -3  -4       39.78       44.39      3.03 o
  -2   3   4       39.78       39.01      3.18 o
   1  -3  -4        0.54        0.25      0.70 o
  -1   3   4        0.54        0.53      0.70 o
   1  -3  -4        0.54       -0.30      0.80 o
   1  -3  -4        0.54        0.25      0.75 o
  -1   3   4        0.54        1.85      0.90 o
  -1   3   4        0.54        1.13      0.78 o
   1  -3  -4        0.54       -0.28      0.70 o
  -1   3   4        0.54        0.33      0.73 o
   1  -3  -4        0.54        0.10      0.65 o
   0   3   4       17.80       18.17      1.83 o
   0   3   4       17.80       20.08      1.70 o
   0  -3  -4       17.80       17.92      1.78 o
   0   3   4       17.80       22.76      1.80 o
   0   3   4       17.80       19.30      1.90 o
   0  -3  -4       17.80       19.05      1.63 o
   0  -3  -4       17.80       18.22      1.80 o
  -1  -3  -4      572.02      605.52     26.93 o
  -1  -3  -4      572.02      549.01     28.11 o
  -1  -3  -4      572.02      540.92     28.43 o
   1   3   4      572.02      585.70     28.28 o
   1   3   4      572.02      630.06     27.03 o
  -1  -3  -4      572.02      590.48     28.53 o
   1   3   4      572.02      567.84     28.53 o
   1   3   4      572.02      568.00     26.90 o
   2   3   4      118.02       86.38      5.96 o
  -2  -3  -4      118.02      105.26      5.71 o
   2   3   4      118.02      105.99      5.79 o
   2   3   4      118.02      109.32      6.29 o
  -2  -3  -4      118.02       76.64      5.96 o
   3   3   4        0.70       -0.83      1.53 o
  -3  -3  -4        0.70        0.85      1.75 o
  -3  -3  -4        0.70        3.45      1.73 o
   3   3   4        0.70       -1.85      1.25 o
  -3  -3  -4        0.70       -0.65      1.68 o
  -3  -3  -4        0.70        1.08      1.40 o
   4   3   4        1.47        2.65      2.03 o
  -4  -3  -4        1.47        4.28      2.10 o
  -4  -3  -4        1.47        3.13      2.30 o
  -4  -3  -4        1.47       -0.08      2.05 o
   4   3   4        1.47        1.20      2.10 o
   5   3   4        0.91        3.15      2.33 o
   5   3   4        0.91       -1.60      2.43 o
  -5  -3  -4        0.91        2.58      2.33 o
  -5  -3  -4        0.91       -0.65      2.65 o
  -5  -3  -4        0.91        4.21      3.15 o
  -5   4   4        3.97        6.98      2.50 o
  -5   4   4        3.97        5.26      4.05 o
   5  -4  -4        3.97        5.43      2.60 o
  -5   4   4        3.97        7.41      2.85 o
   4  -4  -4        7.73        7.73      2.60 o
  -4   4   4        7.73       12.12      4.13 o
  -4   4   4        7.73       11.66      2.58 o
  -4   4   4        7.73       14.39      2.90 o
   4  -4  -4        7.73       10.71      2.50 o
   3  -4  -4       52.64       76.53      4.83 o
   3  -4  -4       52.64       79.09      5.26 o
  -3   4   4       52.64       84.29      5.26 o
  -3   4   4       52.64       57.36      4.68 o
  -3   4   4       52.64       67.82      6.63 o
  -2   4   4        4.15       -0.38      0.93 o
   2  -4  -4        4.15        1.60      1.18 o
  -2   4   4        4.15        4.06      1.23 o
  -2   4   4        4.15        2.88      1.10 o
   2  -4  -4        4.15        0.18      0.95 o
  -2   4   4        4.15        4.11      1.88 o
   2  -4  -4        4.15        0.63      0.83 o
  -2   4   4        4.15        3.00      1.03 o
  -1   4   4       57.06       63.77      3.93 o
  -1   4   4       57.06       58.29      4.01 o
   1  -4  -4       57.06       67.73      3.73 o
  -1   4   4       57.06       68.48      3.88 o
  -1   4   4       57.06       58.44      3.71 o
   1  -4  -4       57.06       61.92      4.11 o
   0   4   4     1547.54     1659.03     77.04 o
   0   4   4     1547.54     1749.19     80.73 o
   0   4   4     1547.54     1638.23     77.02 o
   0  -4  -4     1547.54     1664.23     81.36 o
   0  -4  -4     1547.54     1715.93     80.50 o
   0   4   4     1547.54     1745.22     81.34 o
   0  -4  -4     1547.54     1745.52     81.24 o
   0  -4  -4     1547.54     1698.37     76.97 o
  -1  -4  -4      244.69      231.69     12.31 o
   1   4   4      244.69      267.81     11.96 o
  -1  -4  -4      244.69      241.62     12.63 o
  -1  -4  -4      244.69      238.78     12.63 o
   1   4   4      244.69      232.59     12.63 o
   1   4   4      244.69      237.53     12.53 o
  -1  -4  -4      244.69      259.61     11.78 o
   1   4   4      244.69      223.34     11.81 o
  -2  -4  -4        2.01       -0.83      1.33 o
  -2  -4  -4        2.01        2.13      1.15 o
   2   4   4        2.01        3.13      1.33 o
   2   4   4        2.01        1.65      1.33 o
  -2  -4  -4        2.01       -0.33      1.50 o
   2   4   4        2.01        0.70      1.35 o
  -2  -4  -4        2.01        1.18      1.38 o
   3   4   4       33.97       36.70      4.13 o
  -3  -4  -4       33.97       36.75      3.88 o
   3   4   4       33.97       38.08      3.53 o
  -3  -4  -4       33.97       32.99      3.23 o
  -3  -4  -4       33.97       36.10      4.03 o
   4   4   4        1.72        1.70      2.25 o
  -4  -4  -4        1.72        1.83      2.58 o
  -4  -4  -4        1.72        4.96      2.60 o
  -4  -4  -4        1.72        0.88      1.68 o
   4   4   4        1.72        3.78      2.23 o
   5   4   4        0.01       -1.53      2.28 o
   5   4   4        0.01        0.38      2.68 o
  -5  -4  -4        0.01        1.13      3.00 o
  -5  -4  -4        0.01       -2.35      2.60 o
  -5   5   4        2.63        1.38      3.73 o
   5  -5  -4        2.63        1.30      2.23 o
  -5   5   4        2.63        0.50      1.95 o
  -5   5   4        2.63        2.75      2.33 o
   4  -5  -4      242.81      232.71     13.28 o
  -4   5   4      242.81      232.64     13.45 o
  -4   5   4      242.81      226.68     16.68 o
  -4   5   4      242.81      228.98     12.60 o
   3  -5  -4       92.88       84.63      6.08 o
   3  -5  -4       92.88       90.42      5.51 o
   3  -5  -4       92.88       89.87      5.93 o
  -3   5   4       92.88       88.96      6.08 o
  -3   5   4       92.88       96.25      8.09 o
  -3   5   4       92.88       94.47      5.86 o
  -3   5   4       92.88       96.78      6.08 o
   2  -5  -4       94.29       87.44      5.56 o
   2  -5  -4       94.29       89.27      5.38 o
  -2   5   4       94.29      102.42      5.48 o
   2  -5  -4       94.29       92.40      5.08 o
  -2   5   4       94.29       90.27      5.48 o
  -2   5   4       94.29       83.36      5.18 o
  -2   5   4       94.29       88.77      5.56 o
  -2   5   4       94.29       87.39      7.39 o
  -1   5   4        2.27        2.93      0.95 o
   1  -5  -4        2.27        2.80      1.10 o
  -1   5   4        2.27        2.30      1.10 o
   1  -5  -4        2.27        0.73      0.50 o
  -1   5   4        2.27        1.30      0.90 o
  -1   5   4        2.27        1.83      0.98 o
   0   5   4       70.60       79.20      4.36 o
   0   5   4       70.60       74.84      4.63 o
   0   5   4       70.60       69.89      4.26 o
   0   5   4       70.60       73.07      4.51 o
   0  -5  -4       70.60       78.85      4.58 o
   1   5   4       13.38       14.27      2.10 o
  -1  -5  -4       13.38       17.55      1.78 o
  -1  -5  -4       13.38       17.65      2.18 o
   1   5   4       13.38       16.00      1.93 o
  -1  -5  -4       13.38       16.25      2.18 o
   1   5   4       13.38       16.30      2.08 o
   1   5   4       13.38       18.45      2.00 o
  -2  -5  -4       34.17       32.64      2.95 o
  -2  -5  -4       34.17       36.02      3.53 o
   2   5   4       34.17       41.91      3.65 o
   2   5   4       34.17       42.53      3.65 o
  -2  -5  -4       34.17       48.99      3.50 o
   2   5   4       34.17       39.35      3.28 o
  -2  -5  -4       34.17       48.84      3.88 o
  -3  -5  -4        0.03        1.25      1.58 o
   3   5   4        0.03        1.90      2.25 o
  -3  -5  -4        0.03       -2.30      2.15 o
   3   5   4        0.03       -2.52      1.68 o
  -4  -5  -4       14.84       41.90      3.85 o
   4   5   4       14.84       25.38      4.23 o
  -4  -5  -4       14.84       26.41      4.26 o
  -5   6   4        1.74        0.23      3.80 o
  -5   6   4        1.74        3.83      2.18 o
   5  -6  -4        1.74       -1.15      1.95 o
   4  -6  -4      161.78      157.82      9.64 o
  -4   6   4      161.78      143.12     12.32 o
  -4   6   4      161.78      154.09      9.22 o
  -4   6   4      161.78      167.64     10.07 o
  -3   6   4       82.94       93.09      5.93 o
   3  -6  -4       82.94       75.99      5.61 o
  -3   6   4       82.94       77.52      7.74 o
  -3   6   4       82.94       83.83      5.56 o
   3  -6  -4       82.94       86.73      5.21 o
  -3   6   4       82.94       77.42      5.83 o
   3  -6  -4       82.94       93.14      5.61 o
  -2   6   4      197.71      203.69     10.97 o
   2  -6  -4      197.71      208.05     11.07 o
  -2   6   4      197.71      206.97     10.60 o
  -2   6   4      197.71      215.14     10.72 o
  -2   6   4      197.71      210.73     14.68 o
  -2   6   4      197.71      203.26     11.17 o
  -1   6   4        0.68        2.98      1.13 o
  -1   6   4        0.68        2.03      1.05 o
   1  -6  -4        0.68        1.05      1.00 o
   1  -6  -4        0.68        0.18      0.90 o
   1  -6  -4        0.68        1.30      0.75 o
  -1   6   4        0.68        0.88      0.98 o
  -1   6   4        0.68       -0.43      1.03 o
   0   6   4      332.42      421.95     22.96 o
   0   6   4      332.42      491.30     21.86 o
   0  -6  -4      332.42      488.34     22.94 o
   0  -6  -4      332.42      444.07     22.81 o
   0   6   4      332.42      450.74     21.74 o
   0  -6  -4      332.42      486.33     21.49 o
   1   6   4        0.01        1.08      1.18 o
   1   6   4        0.01        1.78      1.30 o
   1   6   4        0.01        2.98      1.20 o
  -2  -6  -4       20.03       28.06      2.50 o
   2   6   4       20.03       23.61      2.68 o
  -2  -6  -4       20.03       21.28      2.73 o
  -2  -6  -4       20.03       18.05      2.88 o
   2   6   4       20.03       19.02      2.75 o
   2   6   4       20.03       24.98      3.03 o
   3   6   4       43.15       40.35      4.51 o
  -3  -6  -4       43.15       38.28      3.50 o
  -3  -6  -4       43.15       40.98      4.51 o
   3   6   4       43.15       39.65      4.01 o
   4   6   4        7.07        3.75      2.63 o
  -4  -6  -4        7.07        5.83      2.75 o
   4   6   4        7.07        9.89      2.78 o
  -5   7   4        0.11       -1.58      1.83 o
  -5   7   4        0.11       -0.03      3.70 o
   5  -7  -4        0.11       -1.40      1.95 o
  -4   7   4       21.05       18.27      3.05 o
  -4   7   4       21.05       22.65      4.98 o
   4  -7  -4       21.05       22.05      3.13 o
  -3   7   4       27.63       77.10      7.58 o
  -3   7   4       27.63       82.96      5.26 o
  -3   7   4       27.63      101.18      6.06 o
   3  -7  -4       27.63       60.40      5.03 o
  -2   7   4       26.62       22.25      2.55 o
  -2   7   4       26.62       25.93      2.53 o
   2  -7  -4       26.62       27.74      2.08 o
   2  -7  -4       26.62       23.96      2.38 o
   2  -7  -4       26.62       21.18      2.15 o
  -2   7   4       26.62       26.76      2.65 o
  -2   7   4       26.62       23.41      2.65 o
  -2   7   4       26.62       30.82      4.41 o
   1  -7  -4       67.74       95.34      4.68 o
   1  -7  -4       67.74       99.65      5.26 o
  -1   7   4       67.74       80.50      5.13 o
   1  -7  -4       67.74       86.60      5.26 o
  -1   7   4       67.74      101.70      5.56 o
  -1   7   4       67.74      103.45      5.71 o
  -1   7   4       67.74       81.27      5.23 o
   0   7   4      199.84      206.90     10.57 o
   0  -7  -4      199.84      202.04     10.35 o
   0   7   4      199.84      193.93      9.97 o
   0  -7  -4      199.84      185.46     10.30 o
   0   7   4      199.84      193.32      9.97 o
   0  -7  -4      199.84      206.50      9.52 o
   0   7   4      199.84      206.08     10.72 o
  -1  -7  -4       71.71       45.82      3.86 o
   1   7   4       71.71       64.05      4.41 o
   1   7   4       71.71       60.52      3.98 o
   1   7   4       71.71       68.50      4.51 o
   1   7   4       71.71       58.46      3.98 o
  -1  -7  -4       71.71       49.72      3.41 o
  -1  -7  -4       71.71       67.20      4.16 o
  -2  -7  -4       78.62       75.19      4.71 o
  -2  -7  -4       78.62       73.53      5.26 o
   2   7   4       78.62       73.28      5.46 o
   2   7   4       78.62       81.97      5.18 o
  -3  -7  -4       13.70       10.11      2.68 o
   3   7   4       13.70        9.94      2.55 o
   3   7   4       13.70       12.12      3.15 o
  -4  -7  -4       16.47       12.09      3.50 o
   4   7   4       16.47       15.79      3.33 o
   4   7   4       16.47       12.42      3.35 o
  -4   8   4       75.42       71.25      7.66 o
  -4   8   4       75.42       64.57      5.28 o
   4  -8  -4       75.42       65.19      5.01 o
   3  -8  -4        0.56       -0.95      1.20 o
  -3   8   4        0.56        1.25      1.48 o
  -3   8   4        0.56        0.50      2.30 o
   2  -8  -4        8.23        9.01      1.35 o
  -2   8   4        8.23        9.54      1.95 o
   2  -8  -4        8.23        7.78      1.43 o
  -2   8   4        8.23        6.21      1.65 o
  -2   8   4        8.23        4.91      2.58 o
  -2   8   4        8.23       11.94      1.90 o
  -2   8   4        8.23        9.09      1.78 o
  -1   8   4        0.99        0.40      1.15 o
  -1   8   4        0.99        1.18      1.13 o
  -1   8   4        0.99        0.40      1.03 o
   1  -8  -4        0.99       -0.35      0.73 o
   1  -8  -4        0.99        0.53      0.80 o
  -1   8   4        0.99        0.45      0.95 o
   0   8   4        5.13        3.90      1.35 o
   0  -8  -4        5.13        5.66      1.30 o
   0   8   4        5.13        4.91      1.35 o
   0   8   4        5.13        6.01      1.55 o
   0  -8  -4        5.13        5.21      1.18 o
   0   8   4        5.13        5.98      1.38 o
   1   8   4      116.27      111.38      6.51 o
  -1  -8  -4      116.27      118.62      5.91 o
   1   8   4      116.27      120.95      6.61 o
  -1  -8  -4      116.27      114.91      6.69 o
   1   8   4      116.27      111.86      7.01 o
  -1  -8  -4      116.27      102.84      6.49 o
   1   8   4      116.27      110.31      6.99 o
   2   8   4       68.61       72.70      5.03 o
  -2  -8  -4       68.61       68.57      5.06 o
   2   8   4       68.61       67.05      5.28 o
   3   8   4        3.69        2.20      1.83 o
  -3  -8  -4        3.69        2.33      2.10 o
   3   8   4        3.69        2.60      2.38 o
   4   8   4        0.03       -0.05      2.13 o
  -4  -8  -4        0.03        0.50      2.50 o
   4  -9  -4        0.86        0.98      1.50 o
  -4   9   4        0.86       -0.58      1.73 o
  -4   9   4        0.86       -0.93      2.70 o
  -3   9   4       35.03       32.94      3.30 o
   3  -9  -4       35.03       31.02      2.58 o
  -3   9   4       35.03       30.54      5.41 o
  -2   9   4       10.19        9.44      3.20 o
  -2   9   4       10.19        9.46      2.00 o
  -2   9   4       10.19       10.06      1.88 o
  -1   9   4        0.41        4.13      1.38 o
  -1   9   4        0.41        8.59      1.70 o
   0   9   4        6.97        6.78      1.55 o
   0   9   4        6.97        7.41      1.85 o
   0   9   4        6.97        5.51      1.58 o
   0   9   4        6.97        9.81      1.73 o
   1   9   4        8.30       14.29      2.33 o
  -1  -9  -4        8.30        8.11      1.88 o
  -1  -9  -4        8.30       11.54      1.95 o
   1   9   4        8.30        8.29      2.03 o
  -2  -9  -4       74.92       73.21      5.18 o
   2   9   4       74.92       70.45      5.16 o
  -3  -9  -4        9.11       13.62      2.93 o
   3   9   4        9.11       14.64      2.83 o
   4 -10  -4        0.07       -1.50      1.08 o
  -4  10   4        0.07        0.95      1.78 o
  -4  10   4        0.07        3.00      3.13 o
  -3  10   4        0.24        1.20      2.53 o
  -3  10   4        0.24        1.45      1.65 o
  -2  10   4      126.03      136.34     11.87 o
  -2  10   4      126.03      158.18      8.51 o
  -2  10   4      126.03      137.27      7.99 o
  -1  10   4       13.58       28.56      2.68 o
   0  10   4       12.85       12.37      2.03 o
   0  10   4       12.85       14.49      2.23 o
   1  10   4       32.12       32.42      3.28 o
  -1 -10  -4       32.12       32.14      2.65 o
  -1 -10  -4       32.12       34.37      2.63 o
  -2 -10  -4       95.20       94.24      5.88 o
   2  10   4       95.20       87.05      6.08 o
  -3 -10  -4        0.92        3.98      2.25 o
   3  10   4        0.92        0.43      1.93 o
  -3  11   4       21.68       24.28      4.96 o
  -3  11   4       21.68       20.63      2.98 o
  -2  11   4       17.63       16.65      2.65 o
  -2  11   4       17.63       24.26      4.88 o
  -1  11   4        2.56       15.64      2.33 o
  -1  11   4        2.56        4.05      1.68 o
   0  11   4       15.24        4.76      1.60 o
   0  11   4       15.24       10.61      1.85 o
   1  11   4        8.85        6.71      2.03 o
   2  11   4       21.22       19.95      3.03 o
  -2 -11  -4       21.22       18.62      2.45 o
  -2  12   4        5.15        2.40      2.50 o
  -2  12   4        5.15        1.88      1.65 o
  -1  12   4        6.41        7.63      1.95 o
   0  12   4        0.37       -0.45      1.38 o
   1  12   4       40.86       35.70      3.63 o
   2  12   4        1.18       -0.20      1.98 o
  -1  13   4        2.19        3.15      1.80 o
   0  13   4        0.01       -0.33      1.33 o
   1  14  -5        3.86        5.11      1.68 o
   1  14  -5        3.86        4.21      1.43 o
  -1 -14   5        3.86        2.88      2.13 o
   0 -14   5        0.39        1.68      2.08 o
  -1  14  -5        0.87        4.81      2.83 o
  -2  14  -5       15.46       22.33      4.91 o
  -2 -13   5       20.55       21.50      3.60 o
   2  13  -5       20.55       23.18      2.90 o
  -1 -13   5        4.28        5.68      2.40 o
   1  13  -5        4.28        4.48      1.55 o
   0 -13   5        9.84        9.64      2.80 o
  -1  13  -5        0.03       -2.33      2.23 o
  -2  13  -5        1.98        3.60      3.05 o
  -2 -12   5       21.91       27.61      3.73 o
   2  12  -5       21.91       21.48      2.95 o
   1  12  -5      100.87      126.34      6.61 o
  -1 -12   5      100.87      109.74      7.89 o
   0 -12   5        4.75        3.98      2.25 o
  -1  12  -5       31.61       46.04      6.06 o
   1 -12   5       31.61       38.98      4.78 o
  -2  12  -5       41.16       35.02      2.55 o
  -2  12  -5       41.16       40.63      5.93 o
  -3  12  -5        4.83        4.23      1.63 o
  -3  12  -5        4.83        2.00      1.75 o
  -3  12  -5        4.83        6.58      3.55 o
   3  11  -5       22.23       19.10      3.10 o
  -3 -11   5       22.23       24.13      3.33 o
   2  11  -5       87.77       77.79      5.66 o
   2  11  -5       87.77       78.24      5.28 o
  -2 -11   5       87.77       79.59      5.86 o
  -1 -11   5       16.68       19.47      3.03 o
   1  11  -5       16.68       14.57      2.13 o
   0 -11   5      202.23      187.68     11.15 o
   1 -11   5      159.58      162.36      9.92 o
  -1  11  -5      159.58      148.26     11.87 o
  -2  11  -5       64.60       62.41      6.73 o
  -2  11  -5       64.60       61.91      3.71 o
  -3  11  -5        9.70       15.64      4.43 o
  -3  11  -5        9.70        8.51      1.95 o
  -3  11  -5        9.70        9.39      2.28 o
   3  10  -5        0.66        2.78      1.88 o
  -3 -10   5        0.66        0.73      1.55 o
  -3 -10   5        0.66        2.83      1.58 o
   2  10  -5        5.55        2.13      1.68 o
   2  10  -5        5.55        2.33      2.05 o
  -2 -10   5        5.55        6.53      2.03 o
   1  10  -5       72.80       85.35      4.76 o
   1  10  -5       72.80       83.30      4.66 o
  -1 -10   5       72.80       75.34      5.71 o
   0 -10   5       71.56       80.42      5.81 o
  -1  10  -5      192.60      186.53     13.48 o
   1 -10   5      192.60      185.25     11.05 o
  -2  10  -5       54.54       54.73      3.33 o
  -2  10  -5       54.54       53.50      3.38 o
  -2  10  -5       54.54       59.08      6.23 o
  -3  10  -5        7.40       12.89      4.33 o
  -3  10  -5        7.40        4.83      1.83 o
  -3  10  -5        7.40        7.73      1.90 o
  -4  10  -5        7.80        8.44      2.40 o
  -4  10  -5        7.80        7.63      2.48 o
  -4  10  -5        7.80        5.96      4.76 o
   4   9  -5        0.02        2.85      2.23 o
  -4  -9   5        0.02       -0.83      1.60 o
  -4  -9   5        0.02       -1.65      1.85 o
  -3  -9   5        0.72        0.05      1.48 o
  -3  -9   5        0.72        4.61      1.88 o
  -3  -9   5        0.72       -0.85      1.58 o
   3   9  -5        0.72        2.65      1.78 o
   2   9  -5       33.23       26.33      2.93 o
  -2  -9   5       33.23       31.04      3.40 o
  -1  -9   5        8.75       11.74      2.20 o
   1   9  -5        8.75        8.29      1.38 o
   1   9  -5        8.75        7.26      1.48 o
   1   9  -5        8.75        9.26      1.83 o
   0  -9   5      192.67      211.01     11.82 o
  -1   9  -5      167.79      161.30     11.77 o
   1  -9   5      167.79      164.63      9.74 o
  -2   9  -5        0.02       -0.83      1.03 o
  -2   9  -5        0.02       -0.70      2.23 o
  -2   9  -5        0.02       -0.38      0.88 o
  -2   9  -5        0.02        0.38      0.93 o
  -3   9  -5       50.53       65.72      4.46 o
  -3   9  -5       50.53       47.74      4.01 o
  -3   9  -5       50.53       62.96      6.76 o
  -4   9  -5        1.28        1.80      2.05 o
  -4   9  -5        1.28       -1.15      4.13 o
  -4   9  -5        1.28        6.38      2.18 o
  -4  -8   5        8.06        2.90      2.20 o
   4   8  -5        8.06       13.24      2.95 o
  -4  -8   5        8.06        7.01      2.35 o
  -3  -8   5       27.53       29.29      3.43 o
   3   8  -5       27.53       19.78      2.95 o
  -3  -8   5       27.53       30.44      3.08 o
   2   8  -5        5.32        4.78      1.45 o
  -2  -8   5        5.32        2.73      1.25 o
   2   8  -5        5.32        3.60      1.75 o
   2   8  -5        5.32        5.21      1.63 o
  -2  -8   5        5.32        3.50      1.28 o
  -2  -8   5        5.32        5.11      1.78 o
  -2  -8   5        5.32        4.76      1.25 o
  -1  -8   5        7.71       10.99      2.03 o
   1   8  -5        7.71       10.56      1.50 o
   1   8  -5        7.71       10.41      1.43 o
   1   8  -5        7.71       11.54      1.40 o
   1   8  -5        7.71       11.64      1.80 o
   0  -8   5       49.36       63.99      4.68 o
   0   8  -5       49.36       64.92      3.61 o
  -1   8  -5        0.44       -0.95      0.73 o
  -1   8  -5        0.44       -0.73      1.50 o
   1  -8   5        0.44        0.13      1.10 o
  -2   8  -5      149.05      140.73      7.39 o
  -2   8  -5      149.05      145.86      7.31 o
  -2   8  -5      149.05      153.77      7.96 o
  -2   8  -5      149.05      140.27      7.56 o
  -2   8  -5      149.05      140.32     10.84 o
  -3   8  -5        3.93       -0.28      1.45 o
  -3   8  -5        3.93        1.88      1.70 o
  -3   8  -5        3.93        1.85      3.38 o
  -4   8  -5        5.97        2.45      2.20 o
   4  -8   5        5.97        3.75      1.18 o
  -4   8  -5        5.97        2.90      2.03 o
  -4   8  -5        5.97        3.88      4.58 o
   4   7  -5       95.68      103.45      7.99 o
   4   7  -5       95.68      104.16      7.26 o
  -4  -7   5       95.68      101.55      7.29 o
   3   7  -5        0.31       -1.84      1.23 o
  -3  -7   5        0.31       -1.69      1.13 o
   3   7  -5        0.31        0.48      2.03 o
  -3  -7   5        0.31       -2.07      1.38 o
   2   7  -5      100.62      114.98      7.01 o
   2   7  -5      100.62      114.78      6.39 o
  -2  -7   5      100.62      108.32      6.24 o
  -2  -7   5      100.62      101.89      6.74 o
  -2  -7   5      100.62      109.38      6.34 o
   2   7  -5      100.62      114.61      6.44 o
  -2  -7   5      100.62      110.58      5.61 o
   1   7  -5        4.32        0.80      0.88 o
   1   7  -5        4.32        1.95      1.15 o
   1   7  -5        4.32        1.73      0.85 o
  -1  -7   5        4.32        2.55      1.28 o
   0   7  -5       30.51       32.12      2.18 o
   0  -7   5       30.51       31.54      2.93 o
  -1   7  -5      106.98       93.68      4.63 o
  -1   7  -5      106.98      101.77      5.13 o
  -1   7  -5      106.98       89.33      4.71 o
   1  -7   5      106.98       99.92      6.21 o
  -1   7  -5      106.98       92.66      7.24 o
  -2   7  -5        5.12        4.96      1.45 o
  -2   7  -5        5.12        4.23      1.13 o
  -2   7  -5        5.12        4.51      2.60 o
  -2   7  -5        5.12        3.30      1.20 o
  -2   7  -5        5.12        3.68      1.05 o
  -3   7  -5       13.05       63.23      6.81 o
  -3   7  -5       13.05       66.76      4.63 o
  -3   7  -5       13.05       51.11      4.53 o
  -5   7  -5        0.40       -3.03      4.63 o
  -5   7  -5        0.40       -0.93      1.90 o
  -5   7  -5        0.40        3.63      2.78 o
   5  -7   5        0.40       -0.28      1.75 o
   5   6  -5       14.32       11.11      3.45 o
   5   6  -5       14.32       19.87      4.28 o
  -5  -6   5       14.32       19.10      3.78 o
   4   6  -5       39.38       39.65      4.43 o
   4   6  -5       39.38       38.98      5.06 o
  -4  -6   5       39.38       40.68      4.51 o
   3   6  -5      119.21      108.35      7.71 o
  -3  -6   5      119.21      126.23      6.79 o
  -3  -6   5      119.21      114.19      7.34 o
   3   6  -5      119.21      116.29      7.26 o
  -2  -6   5      129.97      121.11      7.04 o
  -2  -6   5      129.97      119.76      6.71 o
   2   6  -5      129.97      130.50      6.71 o
   2   6  -5      129.97      127.90      6.76 o
  -2  -6   5      129.97       92.36      6.66 o
   2   6  -5      129.97      124.27      7.31 o
  -2  -6   5      129.97      107.46      6.04 o
  -1  -6   5      854.61      944.40     46.07 o
  -1  -6   5      854.61      974.49     45.85 o
  -1  -6   5      854.61      945.69     45.87 o
   1   6  -5      854.61      978.56     46.30 o
   1   6  -5      854.61      938.93     43.74 o
   1   6  -5      854.61      970.22     43.74 o
   0   6  -5      456.26      514.22     25.99 o
   0   6  -5      456.26      596.54     27.58 o
   0  -6   5      456.26      602.64     28.05 o
   0   6  -5      456.26      577.95     26.04 o
  -1   6  -5       87.63       75.40      5.93 o
  -1   6  -5       87.63       73.02      4.23 o
  -1   6  -5       87.63       71.39      3.88 o
   1  -6   5       87.63       77.58      5.08 o
  -2   6  -5       56.28       54.40      3.61 o
   2  -6   5       56.28       52.08      3.05 o
  -2   6  -5       56.28       58.49      5.53 o
  -2   6  -5       56.28       57.98      3.51 o
  -2   6  -5       56.28       56.91      3.88 o
   2  -6   5       56.28       64.64      5.38 o
   2  -6   5       56.28       57.31      3.13 o
  -2   6  -5       56.28       55.78      3.66 o
  -3   6  -5       26.71       32.62      3.38 o
  -3   6  -5       26.71       36.67      5.58 o
   3  -6   5       26.71       32.34      2.70 o
  -3   6  -5       26.71       30.36      3.25 o
  -3   6  -5       26.71       28.09      3.08 o
  -3   6  -5       26.71       33.72      3.20 o
   3  -6   5       26.71       35.52      2.85 o
  -4   6  -5        0.07        1.80      2.35 o
   4  -6   5        0.07       -2.18      1.45 o
  -4   6  -5        0.07        6.36      4.48 o
  -4   6  -5        0.07       -2.70      1.80 o
  -5   6  -5        4.83        4.00      5.31 o
  -5   6  -5        4.83        2.13      2.38 o
   5  -6   5        4.83        1.43      2.13 o
  -5   6  -5        4.83        1.38      2.65 o
  -5  -5   5        8.07        5.66      2.95 o
   5   5  -5        8.07        9.84      3.15 o
   5   5  -5        8.07        9.81      3.78 o
   4   5  -5        7.03        2.08      2.48 o
   4   5  -5        7.03        6.91      2.45 o
  -4  -5   5        7.03        7.46      2.65 o
  -4  -5   5        7.03        8.79      2.23 o
  -3  -5   5        3.25       -2.44      1.63 o
   3   5  -5        3.25        0.73      2.20 o
  -3  -5   5        3.25       -2.25      1.50 o
   3   5  -5        3.25        1.35      1.95 o
   3   5  -5        3.25        0.58      2.30 o
  -3  -5   5        3.25       -0.68      1.95 o
   2   5  -5       22.91       24.78      2.48 o
   2   5  -5       22.91       23.21      2.38 o
  -2  -5   5       22.91       22.08      2.45 o
  -2  -5   5       22.91       21.90      2.08 o
  -2  -5   5       22.91       25.73      2.53 o
   2   5  -5       22.91       22.43      2.73 o
  -1  -5   5      314.56      311.19     15.42 o
  -1  -5   5      314.56      306.27     15.37 o
  -1  -5   5      314.56      312.94     15.82 o
   1   5  -5      314.56      309.96     15.77 o
   1   5  -5      314.56      300.43     14.74 o
  -1  -5   5      314.56      323.35     14.42 o
   1   5  -5      314.56      318.21     14.77 o
   0   5  -5     1016.95     1000.38     63.81 o
   0   5  -5     1016.95     1136.79     48.40 o
   0   5  -5     1016.95     1019.67     48.27 o
   0  -5   5     1016.95     1041.95     50.94 o
   0   5  -5     1016.95     1137.39     51.12 o
   1  -5   5      311.37      360.29     22.94 o
   1  -5   5      311.37      349.68     18.55 o
  -1   5  -5      311.37      367.41     23.04 o
  -1   5  -5      311.37      388.47     18.23 o
  -1   5  -5      311.37      396.82     17.85 o
  -1   5  -5      311.37      358.40     17.15 o
  -1   5  -5      311.37      360.36     17.03 o
  -2   5  -5        6.37        7.21      2.60 o
   2  -5   5        6.37        5.71      1.10 o
  -2   5  -5        6.37        6.41      1.40 o
  -2   5  -5        6.37        5.41      1.38 o
   2  -5   5        6.37        4.86      1.20 o
  -2   5  -5        6.37        5.86      1.28 o
  -2   5  -5        6.37        6.46      1.65 o
  -3   5  -5       19.30       19.32      2.68 o
  -3   5  -5       19.30       25.56      4.86 o
  -3   5  -5       19.30       22.53      2.75 o
   3  -5   5       19.30       29.16      2.68 o
  -3   5  -5       19.30       18.82      2.98 o
  -3   5  -5       19.30       30.79      3.05 o
  -4   5  -5       84.94       80.59      6.91 o
  -4   5  -5       84.94      103.83      7.26 o
  -4   5  -5       84.94       89.01      9.31 o
   4  -5   5       84.94      112.29      6.73 o
  -5   5  -5        0.71        2.03      2.95 o
  -5   5  -5        0.71        1.55      2.30 o
   5  -5   5        0.71       -1.00      1.93 o
   5   4  -5       14.06       15.37      3.43 o
  -5  -4   5       14.06       15.22      3.55 o
   5   4  -5       14.06       17.32      4.13 o
  -4  -4   5        1.63        2.15      1.75 o
  -4  -4   5        1.63        2.55      2.05 o
   4   4  -5        1.63        3.05      2.48 o
   4   4  -5        1.63        1.33      1.93 o
   4   4  -5        1.63        1.50      1.85 o
  -3  -4   5       70.97       88.33      6.18 o
   3   4  -5       70.97       94.52      6.36 o
  -3  -4   5       70.97       77.74      5.36 o
   3   4  -5       70.97       85.30      5.71 o
   3   4  -5       70.97       94.89      6.36 o
  -3  -4   5       70.97       82.75      5.91 o
   2   4  -5       83.14       69.39      5.06 o
   2   4  -5       83.14       76.72      6.03 o
   2   4  -5       83.14       74.67      4.66 o
  -2  -4   5       83.14       71.97      4.43 o
  -2  -4   5       83.14       74.25      4.98 o
   2   4  -5       83.14       80.93      4.71 o
  -2  -4   5       83.14       73.42      4.83 o
  -1  -4   5       14.36       15.12      1.90 o
   1   4  -5       14.36       13.92      1.53 o
  -1  -4   5       14.36       13.57      1.53 o
   1   4  -5       14.36       13.84      1.53 o
   1   4  -5       14.36       18.25      1.98 o
   0  -4   5      188.16      218.02     10.15 o
   0  -4   5      188.16      189.44     10.58 o
   1  -4   5       59.76       51.73      3.78 o
  -1   4  -5       59.76       57.19      3.26 o
   1  -4   5       59.76       57.29      3.21 o
   1  -4   5       59.76       51.68      3.05 o
  -1   4  -5       59.76       51.88      3.18 o
   1  -4   5       59.76       58.07      2.88 o
   1  -4   5       59.76       54.04      2.78 o
  -1   4  -5       59.76       54.61      3.08 o
  -1   4  -5       59.76       57.54      3.51 o
  -1   4  -5       59.76       51.68      4.46 o
  -1   4  -5       59.76       53.94      3.51 o
   1  -4   5       59.76       57.89      4.41 o
   2  -4   5       11.05       14.57      1.68 o
  -2   4  -5       11.05       15.62      1.98 o
  -2   4  -5       11.05       16.57      1.90 o
  -2   4  -5       11.05       17.35      3.33 o
   2  -4   5       11.05       10.34      2.40 o
  -2   4  -5       11.05       15.02      1.75 o
  -2   4  -5       11.05       18.27      2.18 o
  -3   4  -5      113.74      123.43      7.39 o
   3  -4   5      113.74      121.25      7.51 o
   3  -4   5      113.74      139.08      7.69 o
  -3   4  -5      113.74      135.85     10.52 o
  -3   4  -5      113.74      128.74      7.49 o
  -3   4  -5      113.74      128.56      7.99 o
   3  -4   5      113.74      138.93      6.96 o
  -3   4  -5      113.74      117.07      7.71 o
  -4   4  -5       13.15       16.32      2.88 o
   4  -4   5       13.15       14.29      2.88 o
   4  -4   5       13.15       18.20      2.45 o
  -4   4  -5       13.15       18.90      3.35 o
  -4   4  -5       13.15       14.74      3.10 o
  -5   4  -5        5.36        6.73      3.28 o
   5  -4   5        5.36        2.93      2.55 o
  -5   4  -5        5.36        6.68      3.08 o
  -5   4  -5        5.36        6.43      2.65 o
  -5  -3   5        6.30        4.91      2.68 o
  -5  -3   5        6.30        6.36      2.50 o
   5   3  -5        6.30        8.81      2.90 o
   5   3  -5        6.30        9.61      3.28 o
  -4  -3   5       18.32       16.70      3.30 o
  -4  -3   5       18.32       18.35      2.90 o
   4   3  -5       18.32       20.23      3.13 o
   4   3  -5       18.32       13.97      2.88 o
   4   3  -5       18.32       23.98      3.73 o
  -3  -3   5       13.25       14.52      2.25 o
   3   3  -5       13.25       12.69      2.28 o
  -3  -3   5       13.25       13.24      2.45 o
   3   3  -5       13.25       13.04      2.58 o
   3   3  -5       13.25       13.94      2.28 o
   3   3  -5       13.25       12.04      2.60 o
   3   3  -5       13.25       16.20      3.28 o
  -1  -3   5      321.17      274.19     14.50 o
   1   3  -5      321.17      283.37     17.68 o
  -1  -3   5      321.17      304.01     14.67 o
  -1  -3   5      321.17      285.58     13.72 o
   1   3  -5      321.17      292.33     14.77 o
   1   3  -5      321.17      304.47     13.87 o
   1   3  -5      321.17      273.66     14.40 o
   1   3  -5      321.17      306.87     13.85 o
   0  -3   5      132.83      123.45      6.89 o
   0  -3   5      132.83      133.52      6.16 o
   0   3  -5      132.83      128.73      6.26 o
   0   3  -5      132.83      120.62      6.26 o
   0  -3   5      132.83      126.60      6.54 o
   0   3  -5      132.83      129.39      6.56 o
   0   3  -5      132.83      125.28      6.76 o
   1  -3   5        0.42        0.85      0.43 o
  -1   3  -5        0.42        1.05      0.95 o
  -1   3  -5        0.42        0.95      1.48 o
   1  -3   5        0.42       -0.78      1.10 o
  -1   3  -5        0.42        2.50      0.85 o
  -1   3  -5        0.42        0.85      1.00 o
  -1   3  -5        0.42        1.05      0.75 o
  -1   3  -5        0.42        1.25      0.68 o
   1  -3   5        0.42        0.75      0.70 o
   1  -3   5        0.42       -0.28      0.38 o
   1  -3   5        0.42        1.58      1.03 o
   2  -3   5        3.79        5.28      1.08 o
   2  -3   5        3.79        4.68      1.90 o
  -2   3  -5        3.79        3.15      1.20 o
  -2   3  -5        3.79        4.51      1.53 o
   2  -3   5        3.79        3.80      1.35 o
  -2   3  -5        3.79        6.58      2.53 o
  -2   3  -5        3.79        4.43      1.35 o
  -2   3  -5        3.79        4.68      1.40 o
   2  -3   5        3.79        5.86      1.48 o
  -3   3  -5        2.08        3.05      1.68 o
   3  -3   5        2.08        1.95      1.38 o
  -3   3  -5        2.08        3.78      1.85 o
   3  -3   5        2.08        1.63      1.40 o
   3  -3   5        2.08        2.93      1.20 o
  -3   3  -5        2.08        1.00      1.33 o
  -4   3  -5       39.13       43.51      4.56 o
   4  -3   5       39.13       45.46      3.81 o
   4  -3   5       39.13       59.71      4.68 o
  -4   3  -5       39.13       43.68      4.61 o
  -4   3  -5       39.13       44.89      4.28 o
  -5   3  -5        0.55        2.35      2.73 o
   5  -3   5        0.55       -0.30      2.15 o
  -5   3  -5        0.55        3.15      2.70 o
  -5   3  -5        0.55        0.40      2.08 o
   5   2  -5        0.35       -1.10      2.15 o
   5   2  -5        0.35        3.58      2.90 o
  -5  -2   5        0.35        2.88      2.10 o
  -5  -2   5        0.35        0.03      2.63 o
   4   2  -5        0.07        1.23      2.03 o
   4   2  -5        0.07       -1.75      1.53 o
   4   2  -5        0.07        2.70      1.88 o
  -4  -2   5        0.07        0.13      1.73 o
  -4  -2   5        0.07       -0.78      1.80 o
  -3  -2   5        1.87        1.40      1.25 o
   3   2  -5        1.87        2.20      1.45 o
   3   2  -5        1.87        2.13      1.70 o
   3   2  -5        1.87        4.43      2.30 o
   3   2  -5        1.87        2.48      1.48 o
  -3  -2   5        1.87        3.85      1.68 o
   2   2  -5       18.02       19.60      2.15 o
  -2  -2   5       18.02       22.43      2.60 o
   2   2  -5       18.02       23.63      2.78 o
   2   2  -5       18.02       19.60      2.33 o
   2   2  -5       18.02       19.73      2.50 o
  -2  -2   5       18.02       22.78      2.25 o
  -2  -2   5       18.02       17.57      2.28 o
   2   2  -5       18.02       19.35      2.25 o
  -1  -2   5       14.11       10.66      1.35 o
   1   2  -5       14.11       14.67      1.73 o
  -1  -2   5       14.11        9.76      1.45 o
   1   2  -5       14.11       10.34      1.45 o
   1   2  -5       14.11       11.82      1.40 o
  -1  -2   5       14.11       16.80      1.85 o
   1   2  -5       14.11       13.47      1.85 o
   1   2  -5       14.11       13.09      1.48 o
   0   2  -5     1231.40     1185.98     52.59 o
   0  -2   5     1231.40     1170.51     55.54 o
   0   2  -5     1231.40     1164.16     55.64 o
   0  -2   5     1231.40     1124.22     54.86 o
   0  -2   5     1231.40     1112.36     55.44 o
   0  -2   5     1231.40     1207.37     52.59 o
   0   2  -5     1231.40     1135.16     55.09 o
   0  -2   5     1231.40     1202.74     52.59 o
   0   2  -5     1231.40     1141.38     52.64 o
  -1   2  -5      737.47      712.54     32.00 o
   1  -2   5      737.47      663.27     41.97 o
   1  -2   5      737.47      740.74     33.89 o
  -1   2  -5      737.47      714.62     32.10 o
   1  -2   5      737.47      678.70     31.88 o
  -1   2  -5      737.47      734.32     34.02 o
   1  -2   5      737.47      710.10     33.44 o
  -1   2  -5      737.47      676.11     33.54 o
   1  -2   5      737.47      657.06     33.69 o
  -2   2  -5        8.74       12.32      1.85 o
   2  -2   5        8.74        9.34      1.80 o
  -2   2  -5        8.74       14.84      2.13 o
   3  -2   5       53.54       67.50      4.88 o
   3  -2   5       53.54       71.55      4.36 o
   3  -2   5       53.54       65.94      4.81 o
  -3   2  -5       53.54       51.22      4.76 o
  -3   2  -5       53.54       69.65      5.01 o
  -3   2  -5       53.54       57.28      4.48 o
   4  -2   5       20.34       24.86      3.48 o
   4  -2   5       20.34       19.80      2.83 o
  -4   2  -5       20.34       22.53      3.23 o
  -4   2  -5       20.34       16.07      3.23 o
  -4   2  -5       20.34       22.33      3.53 o
  -5   2  -5        2.09        4.11      2.93 o
   5  -2   5        2.09        0.48      2.30 o
  -5   2  -5        2.09        1.48      2.73 o
  -5   2  -5        2.09        0.68      2.05 o
   5   1  -5        4.23       11.11      2.90 o
   5   1  -5        4.23        6.06      3.18 o
  -5  -1   5        4.23        1.50      2.58 o
  -5  -1   5        4.23        1.93      2.23 o
  -4  -1   5       74.95       94.89      6.41 o
  -4  -1   5       74.95       94.09      6.94 o
   4   1  -5       74.95       96.37      7.19 o
   4   1  -5       74.95       88.33      6.41 o
   4   1  -5       74.95       98.39      6.68 o
  -3  -1   5        2.37        1.15      1.28 o
   3   1  -5        2.37        3.43      1.80 o
   3   1  -5        2.37       -0.23      1.30 o
  -3  -1   5        2.37        1.08      1.50 o
   3   1  -5        2.37        1.98      1.40 o
   3   1  -5        2.37        7.71      2.50 o
  -2  -1   5       43.18       34.00      3.10 o
  -2  -1   5       43.18       41.41      3.00 o
   2   1  -5       43.18       32.27      3.63 o
   2   1  -5       43.18       30.72      3.20 o
   2   1  -5       43.18       36.80      3.10 o
   2   1  -5       43.18       44.79      3.10 o
  -1  -1   5      677.07      740.33     35.27 o
   1   1  -5      677.07      700.13     34.82 o
   1   1  -5      677.07      723.63     43.37 o
  -1  -1   5      677.07      735.47     33.26 o
  -1  -1   5      677.07      741.84     33.28 o
   1   1  -5      677.07      767.35     33.33 o
  -1  -1   5      677.07      717.09     43.32 o
   1   1  -5      677.07      724.15     33.28 o
   1   1  -5      677.07      684.56     35.22 o
  -1  -1   5      677.07      706.19     35.07 o
   0   1  -5       59.28       61.83      3.78 o
   0   1  -5       59.28       66.66      3.88 o
   0  -1   5       59.28       63.03      3.81 o
   0   1  -5       59.28       61.23      3.58 o
   0  -1   5       59.28       67.17      3.86 o
   0  -1   5       59.28       68.17      3.66 o
   0  -1   5       59.28       64.03      3.58 o
   0   1  -5       59.28       73.53      4.06 o
   1  -1   5      114.18      126.43      8.99 o
  -1   1  -5      114.18      161.10      7.42 o
   1  -1   5      114.18      130.69      7.06 o
   1  -1   5      114.18      111.48      7.21 o
  -1   1  -5      114.18      154.46      7.01 o
   2  -1   5      182.12      189.14      9.47 o
  -2   1  -5      182.12      184.55      9.62 o
   2  -1   5      182.12      177.61     10.10 o
  -2   1  -5      182.12      177.31     10.25 o
  -2   1  -5      182.12      195.28      9.67 o
   2  -1   5      182.12      185.88     10.17 o
   3  -1   5      155.76      157.84      9.34 o
  -3   1  -5      155.76      151.76      9.34 o
   3  -1   5      155.76      157.54      8.59 o
  -3   1  -5      155.76      163.35      9.59 o
  -3   1  -5      155.76      157.34      8.97 o
  -4   1  -5       40.43       42.06      4.43 o
   4  -1   5       40.43       37.70      4.33 o
  -4   1  -5       40.43       36.67      4.08 o
   4  -1   5       40.43       34.40      3.68 o
  -4   1  -5       40.43       36.82      4.51 o
  -5   1  -5        1.11        3.23      2.50 o
   5  -1   5        1.11        2.85      2.30 o
   5  -1   5        1.11       -0.50      2.53 o
  -5   1  -5        1.11       -2.70      2.53 o
  -5   0   5        3.40        6.96      2.80 o
  -5   0   5        3.40        1.23      2.03 o
   5   0  -5        3.40        0.58      2.25 o
   5   0  -5        3.40        0.55      2.50 o
   4   0  -5        8.99        6.38      2.60 o
  -4   0   5        8.99        8.94      2.35 o
   4   0  -5        8.99        4.56      2.25 o
  -4   0   5        8.99        9.59      2.65 o
   4   0  -5        8.99        9.44      2.48 o
   3   0  -5        1.45        1.68      1.63 o
   3   0  -5        1.45        0.70      1.38 o
   3   0  -5        1.45       -0.15      1.20 o
  -3   0   5        1.45        0.15      1.45 o
  -3   0   5        1.45        0.73      2.25 o
  -3   0   5        1.45       -0.10      1.13 o
   3   0  -5        1.45        2.95      2.00 o
   2   0  -5       69.35       60.90      4.23 o
  -2   0   5       69.35       62.50      4.28 o
   2   0  -5       69.35       60.25      4.53 o
  -2   0   5       69.35       57.59      4.96 o
   2   0  -5       69.35       67.76      5.23 o
   2   0  -5       69.35       63.85      4.13 o
  -2   0   5       69.35       64.48      4.06 o
  -1   0   5       71.09       80.44      5.71 o
   1   0  -5       71.09       81.49      4.93 o
  -1   0   5       71.09       77.79      4.86 o
   1   0  -5       71.09       85.77      5.26 o
  -1   0   5       71.09       80.46      4.58 o
   1   0  -5       71.09       80.69      4.66 o
  -1   0   5       71.09       86.07      4.91 o
   1   0  -5       71.09       87.83      4.71 o
   1   0  -5       71.09       81.24      4.88 o
  -1   0   5       71.09       89.58      4.73 o
  -1   0   5       71.09       91.08      5.18 o
   0   0  -5      168.72      240.76     11.58 o
   0   0   5      168.72      218.22     10.83 o
   0   0  -5      168.72      223.08     10.93 o
   0   0   5      168.72      235.74     11.71 o
   0   0  -5      168.72      224.26     11.40 o
   0   0   5      168.72      232.13     11.40 o
   0   0  -5      168.72      216.62     11.63 o
   0   0   5      168.72      223.51     11.51 o
   0   0  -5      168.72      226.79     10.85 o
   0   0   5      168.72      232.99     10.98 o
   1   0   5      195.45      188.49      9.50 o
  -1   0  -5      195.45      191.52     10.20 o
   1   0   5      195.45      195.58     10.15 o
   1   0   5      195.45      199.06      9.52 o
   1   0   5      195.45      179.06      9.98 o
   1   0   5      195.45      187.81      9.37 o
  -1   0  -5      195.45      176.33      9.88 o
  -1   0  -5      195.45      199.69      9.52 o
  -1   0  -5      195.45      198.03      9.52 o
  -1   0  -5      195.45      195.95      9.45 o
  -2   0  -5      460.10      405.94     21.00 o
  -2   0  -5      460.10      395.58     21.25 o
   2   0   5      460.10      400.30     19.85 o
  -2   0  -5      460.10      416.18     20.05 o
   2   0   5      460.10      404.06     21.15 o
   2   0   5      460.10      489.54     26.60 o
  -2   0  -5      460.10      412.24     21.33 o
  -3   0  -5       49.76       54.83      4.43 o
   3   0   5       49.76       73.43      5.13 o
  -3   0  -5       49.76       67.62      4.96 o
   3   0   5       49.76       62.79      4.43 o
  -3   0  -5       49.76       54.25      4.88 o
  -4   0  -5       27.80       26.76      3.58 o
   4   0   5       27.80       33.94      4.13 o
  -4   0  -5       27.80       32.92      4.08 o
  -4   0  -5       27.80       31.12      4.21 o
   4   0   5       27.80       26.61      3.40 o
   5   0   5        0.09       -1.28      2.15 o
  -5   0  -5        0.09        2.95      2.25 o
  -5   0  -5        0.09        0.23      2.40 o
   5   0   5        0.09       -2.67      1.78 o
  -5   1   5        6.08        5.03      2.68 o
  -5   1   5        6.08        7.18      2.58 o
   5  -1  -5        6.08       10.34      2.88 o
   5  -1  -5        6.08        7.86      3.15 o
  -4   1   5       28.90       28.66      5.16 o
  -4   1   5       28.90       33.24      3.96 o
   4  -1  -5       28.90       31.74      4.06 o
  -4   1   5       28.90       32.84      3.63 o
   4  -1  -5       28.90       28.26      3.50 o
  -3   1   5       40.69       40.06      4.56 o
  -3   1   5       40.69       36.75      3.60 o
   3  -1  -5       40.69       41.76      3.88 o
  -3   1   5       40.69       39.38      3.35 o
   3  -1  -5       40.69       31.79      3.23 o
   3  -1  -5       40.69       37.48      3.53 o
  -2   1   5      893.02      978.42     45.20 o
   2  -1  -5      893.02      964.01     47.94 o
   2  -1  -5      893.02      950.35     45.20 o
  -2   1   5      893.02      945.30     59.21 o
   2  -1  -5      893.02     1042.71     59.48 o
   2  -1  -5      893.02      998.59     47.26 o
  -2   1   5      893.02      941.60     47.69 o
  -2   1   5      893.02     1033.73     47.31 o
   1  -1  -5      308.37      321.56     15.33 o
  -1   1   5      308.37      316.64     15.25 o
   1  -1  -5      308.37      313.26     16.33 o
  -1   1   5      308.37      323.82     16.00 o
   1  -1  -5      308.37      327.88     16.18 o
   1  -1  -5      308.37      342.68     15.30 o
  -1   1   5      308.37      328.21     15.35 o
   1  -1  -5      308.37      308.77     15.95 o
  -1   1   5      308.37      315.36     16.15 o
  -1   1   5      308.37      317.32     19.89 o
   0   1   5     1004.55      965.09     42.38 o
   0   1   5     1004.55      920.34     42.30 o
   0   1   5     1004.55      934.06     44.83 o
   0  -1  -5     1004.55      923.49     44.83 o
   0   1   5     1004.55      890.90     44.65 o
   0   1   5     1004.55      911.83     44.30 o
   0  -1  -5     1004.55      943.22     42.35 o
   0  -1  -5     1004.55      879.65     44.25 o
   0  -1  -5     1004.55      955.40     44.70 o
   0  -1  -5     1004.55      956.58     42.30 o
   1   1   5      708.41      732.52     37.22 o
   1   1   5      708.41      864.04     37.07 o
  -1  -1  -5      708.41      817.14     35.31 o
  -1  -1  -5      708.41      747.28     37.32 o
   1   1   5      708.41      668.72     35.08 o
   2   1   5     1069.23     1123.46     52.34 o
  -2  -1  -5     1069.23     1262.80     55.06 o
  -2  -1  -5     1069.23     1091.20     52.37 o
  -2  -1  -5     1069.23     1150.54     53.80 o
  -2  -1  -5     1069.23     1134.98     55.54 o
   2   1   5     1069.23     1105.64     55.39 o
  -2  -1  -5     1069.23     1116.16     55.54 o
  -3  -1  -5       30.72       30.92      3.55 o
  -3  -1  -5       30.72       29.99      3.63 o
  -3  -1  -5       30.72       31.89      3.81 o
   3   1   5       30.72       34.05      3.18 o
   3   1   5       30.72       30.02      3.53 o
  -3  -1  -5       30.72       34.02      3.25 o
   4   1   5       16.78       14.44      2.78 o
   4   1   5       16.78       26.01      3.83 o
  -4  -1  -5       16.78       16.95      3.48 o
  -4  -1  -5       16.78       18.27      3.33 o
  -4  -1  -5       16.78       20.13      3.13 o
   5   1   5        5.16        7.36      2.73 o
   5   1   5        5.16        2.83      2.88 o
  -5  -1  -5        5.16        6.66      2.73 o
  -5  -1  -5        5.16        6.13      3.35 o
  -5   2   5        0.28       -0.70      1.80 o
  -5   2   5        0.28        0.28      2.20 o
   5  -2  -5        0.28       -1.18      2.08 o
  -5   2   5        0.28        4.38      3.90 o
   5  -2  -5        0.28       -2.60      2.03 o
  -4   2   5        6.61        9.09      2.53 o
   4  -2  -5        6.61        6.71      2.63 o
  -4   2   5        6.61       15.17      4.18 o
   4  -2  -5        6.61       10.04      2.45 o
  -4   2   5        6.61        9.71      2.33 o
  -3   2   5       56.01       59.36      4.71 o
  -3   2   5       56.01       58.83      5.73 o
   3  -2  -5       56.01       55.66      4.68 o
   3  -2  -5       56.01       61.24      4.36 o
  -3   2   5       56.01       60.99      4.38 o
   2  -2  -5       93.25       93.61      6.26 o
  -2   2   5       93.25       94.96      6.01 o
  -2   2   5       93.25       99.54      5.73 o
   2  -2  -5       93.25      102.60      6.14 o
   2  -2  -5       93.25      111.61      7.74 o
  -2   2   5       93.25      107.18      6.09 o
  -2   2   5       93.25       98.99      7.59 o
   2  -2  -5       93.25       93.56      5.66 o
   1  -2  -5      191.69      179.84      8.90 o
   1  -2  -5      191.69      175.73      9.55 o
  -1   2   5      191.69      171.75      8.77 o
  -1   2   5      191.69      164.43      9.27 o
  -1   2   5      191.69      193.17      8.97 o
  -1   2   5      191.69      171.95      9.20 o
   1  -2  -5      191.69      182.30      9.35 o
  -1   2   5      191.69      171.20     11.53 o
   0  -2  -5      238.94      222.89     11.71 o
   0   2   5      238.94      217.93     10.86 o
   0   2   5      238.94      221.24     11.56 o
   0  -2  -5      238.94      222.17     10.96 o
   0   2   5      238.94      237.09     11.51 o
   0   2   5      238.94      231.64     11.01 o
   0  -2  -5      238.94      226.33     11.56 o
   1   2   5      338.31      340.56     16.40 o
  -1  -2  -5      338.31      337.93     16.55 o
  -1  -2  -5      338.31      307.98     16.25 o
   1   2   5      338.31      333.44     15.58 o
   1   2   5      338.31      323.06     15.50 o
   1   2   5      338.31      320.55     16.50 o
  -1  -2  -5      338.31      313.78     16.53 o
  -1  -2  -5      338.31      314.35     15.50 o
   2   2   5     1157.41     1114.07     56.76 o
  -2  -2  -5     1157.41     1168.69     53.74 o
  -2  -2  -5     1157.41     1143.62     56.30 o
  -2  -2  -5     1157.41     1198.11     54.92 o
  -2  -2  -5     1157.41     1193.20     56.93 o
   2   2   5     1157.41     1189.73     53.74 o
  -3  -2  -5       21.71       20.20      3.25 o
  -3  -2  -5       21.71       27.84      3.25 o
  -3  -2  -5       21.71       19.17      2.65 o
   3   2   5       21.71       20.63      2.68 o
  -3  -2  -5       21.71       21.68      3.28 o
   3   2   5       21.71       24.93      3.15 o
  -4  -2  -5        2.09        0.78      2.10 o
  -4  -2  -5        2.09        1.78      2.38 o
   4   2   5        2.09        3.08      1.90 o
   4   2   5        2.09       -0.50      2.00 o
  -4  -2  -5        2.09        2.95      2.08 o
  -5  -2  -5        0.10       -1.30      2.48 o
   5   2   5        0.10       -2.65      2.30 o
  -5  -2  -5        0.10        1.48      2.20 o
  -5  -2  -5        0.10        0.38      2.73 o
   5   2   5        0.10       -0.18      2.13 o
  -5   3   5        0.74       -1.88      3.33 o
   5  -3  -5        0.74        0.23      2.35 o
  -5   3   5        0.74        3.55      2.28 o
  -5   3   5        0.74       -0.95      1.93 o
  -4   3   5       98.24       86.48      8.31 o
  -4   3   5       98.24       88.64      6.33 o
   4  -3  -5       98.24       94.37      6.28 o
  -4   3   5       98.24       96.42      6.89 o
   4  -3  -5       98.24      100.78      7.14 o
  -3   3   5        0.22        1.23      2.35 o
   3  -3  -5        0.22       -0.38      1.10 o
  -3   3   5        0.22       -0.63      1.43 o
  -3   3   5        0.22        1.00      1.45 o
   3  -3  -5        0.22       -0.05      1.08 o
  -3   3   5        0.22        1.73      1.40 o
   3  -3  -5        0.22        1.03      1.60 o
   2  -3  -5       60.85       61.97      3.98 o
   2  -3  -5       60.85       57.09      4.41 o
  -2   3   5       60.85       62.29      4.03 o
  -2   3   5       60.85       58.89      4.23 o
  -2   3   5       60.85       67.00      4.21 o
   2  -3  -5       60.85       65.77      4.38 o
  -2   3   5       60.85       64.07      5.48 o
   2  -3  -5       60.85       58.04      3.98 o
  -2   3   5       60.85       61.17      4.23 o
  -1   3   5       39.33       52.00      3.30 o
   1  -3  -5       39.33       46.99      3.15 o
   1  -3  -5       39.33       56.56      3.43 o
  -1   3   5       39.33       45.49      3.10 o
  -1   3   5       39.33       51.60      3.38 o
   1  -3  -5       39.33       44.31      3.45 o
   1  -3  -5       39.33       46.39      3.13 o
  -1   3   5       39.33       46.79      3.25 o
   0   3   5       29.63       25.49      2.28 o
   0  -3  -5       29.63       29.89      2.18 o
   0   3   5       29.63       25.34      2.40 o
   0  -3  -5       29.63       36.33      2.63 o
   0   3   5       29.63       23.61      2.13 o
   0  -3  -5       29.63       26.04      2.23 o
   0   3   5       29.63       28.89      2.23 o
   0  -3  -5       29.63       24.71      2.20 o
  -1  -3  -5      253.20      276.80     12.96 o
   1   3   5      253.20      226.64     11.93 o
  -1  -3  -5      253.20      282.39     12.08 o
  -1  -3  -5      253.20      237.09     12.78 o
   1   3   5      253.20      213.38     12.68 o
   1   3   5      253.20      226.32     12.61 o
  -2  -3  -5       67.85       36.23      3.46 o
  -2  -3  -5       67.85       60.04      3.78 o
   2   3   5       67.85       50.30      4.03 o
  -2  -3  -5       67.85       48.87      4.11 o
   3   3   5      102.16      102.31      6.49 o
  -3  -3  -5      102.16      105.02      6.91 o
   3   3   5      102.16       99.61      6.99 o
  -3  -3  -5      102.16      100.89      6.36 o
  -3  -3  -5      102.16      105.02      7.26 o
  -4  -3  -5        1.85        3.73      2.55 o
  -4  -3  -5        1.85        1.75      1.83 o
  -4  -3  -5        1.85        3.30      2.60 o
   4   3   5        1.85        0.18      1.83 o
   4   3   5        1.85       -0.10      2.08 o
  -5  -3  -5        0.58        0.80      2.28 o
   5   3   5        0.58        2.50      2.93 o
  -5  -3  -5        0.58       -3.30      2.83 o
   5   3   5        0.58       -0.35      2.13 o
  -5  -3  -5        0.58        1.50      3.08 o
  -5   4   5       10.38       13.17      3.30 o
   5  -4  -5       10.38       10.34      3.08 o
  -5   4   5       10.38       10.44      4.43 o
  -5   4   5       10.38       10.04      2.80 o
  -4   4   5        5.65        7.81      3.60 o
  -4   4   5        5.65        3.58      2.23 o
   4  -4  -5        5.65        2.58      1.98 o
  -4   4   5        5.65        4.46      2.00 o
   4  -4  -5        5.65        3.55      2.18 o
  -3   4   5       80.02      104.06      8.39 o
  -3   4   5       80.02       88.81      6.46 o
   3  -4  -5       80.02      104.88      6.08 o
  -3   4   5       80.02       85.93      6.03 o
   3  -4  -5       80.02      114.20      6.91 o
   2  -4  -5        5.61        8.24      1.38 o
  -2   4   5        5.61        7.31      1.45 o
  -2   4   5        5.61        9.06      2.48 o
   2  -4  -5        5.61        5.71      1.33 o
   2  -4  -5        5.61        5.98      1.65 o
  -2   4   5        5.61        7.81      1.58 o
  -2   4   5        5.61        7.83      1.58 o
   2  -4  -5        5.61        7.68      1.53 o
  -2   4   5        5.61        8.34      1.63 o
   1  -4  -5      509.27      497.50     22.99 o
   1  -4  -5      509.27      495.95     23.04 o
   1  -4  -5      509.27      485.05     24.50 o
  -1   4   5      509.27      497.43     23.04 o
  -1   4   5      509.27      479.46     24.07 o
  -1   4   5      509.27      490.05     24.40 o
  -1   4   5      509.27      515.88     23.19 o
   1  -4  -5      509.27      494.11     24.27 o
   1  -4  -5      509.27      478.33     23.89 o
   0  -4  -5      470.22      711.87     30.27 o
   0  -4  -5      470.22      559.04     28.38 o
   0  -4  -5      470.22      578.84     30.22 o
  -1  -4  -5      161.75      157.77      9.02 o
   1   4   5      161.75      155.79      8.92 o
  -1  -4  -5      161.75      169.67      8.79 o
   1   4   5      161.75      152.96      8.44 o
   1   4   5      161.75      150.15      8.99 o
  -1  -4  -5      161.75      167.31      9.07 o
  -1  -4  -5      161.75      178.94      8.42 o
  -2  -4  -5       12.38       12.94      1.98 o
  -2  -4  -5       12.38       13.97      2.25 o
   2   4   5       12.38       18.50      2.50 o
   2   4   5       12.38       15.19      2.40 o
   2   4   5       12.38       14.32      2.13 o
  -2  -4  -5       12.38       10.94      2.30 o
   3   4   5       12.56        7.91      2.15 o
  -3  -4  -5       12.56       16.65      2.53 o
  -3  -4  -5       12.56       11.81      2.90 o
   3   4   5       12.56       12.34      2.65 o
  -4  -4  -5       12.54       11.41      2.48 o
   4   4   5       12.54        6.96      2.60 o
   4   4   5       12.54        8.51      2.85 o
  -4  -4  -5       12.54       12.24      3.50 o
  -5   5   5        0.10        1.35      2.18 o
  -5   5   5        0.10       -0.93      3.55 o
  -5   5   5        0.10        1.98      2.08 o
   5  -5  -5        0.10        0.98      2.20 o
  -4   5   5       97.20       93.27      6.41 o
  -4   5   5       97.20       88.93      6.84 o
   4  -5  -5       97.20       90.46      6.81 o
  -4   5   5       97.20       94.77      8.71 o
   3  -5  -5      107.72      100.81      6.49 o
  -3   5   5      107.72       97.06      6.29 o
   3  -5  -5      107.72       95.80      6.71 o
   3  -5  -5      107.72       99.66      6.06 o
  -3   5   5      107.72       98.98      8.61 o
  -3   5   5      107.72      106.27      6.84 o
   2  -5  -5       24.04       26.66      2.68 o
  -2   5   5       24.04       27.66      3.65 o
  -2   5   5       24.04       25.38      2.63 o
  -2   5   5       24.04       29.34      2.58 o
   2  -5  -5       24.04       25.16      2.30 o
  -2   5   5       24.04       26.08      2.78 o
   2  -5  -5       24.04       26.16      2.75 o
  -2   5   5       24.04       25.38      2.60 o
   1  -5  -5       34.85       38.78      2.90 o
  -1   5   5       34.85       40.63      3.03 o
  -1   5   5       34.85       40.76      3.18 o
   1  -5  -5       34.85       40.06      3.18 o
   1  -5  -5       34.85       41.48      2.83 o
   1  -5  -5       34.85       43.41      2.80 o
  -1   5   5       34.85       36.48      2.95 o
  -1   5   5       34.85       36.55      2.83 o
   0   5   5        0.00        0.43      1.08 o
   0   5   5        0.00        2.20      1.18 o
   0   5   5        0.00        1.48      0.95 o
   0  -5  -5        0.00        1.43      0.80 o
   0  -5  -5        0.00        1.70      1.13 o
   0   5   5        0.00        2.03      1.03 o
   1   5   5        0.56        3.33      1.48 o
   1   5   5        0.56        1.58      1.18 o
  -1  -5  -5        0.56       -0.85      1.13 o
   1   5   5        0.56        0.63      1.10 o
  -1  -5  -5        0.56        0.75      1.05 o
  -1  -5  -5        0.56       -0.10      1.30 o
   1   5   5        0.56        1.13      1.03 o
  -2  -5  -5        3.61        8.59      1.85 o
   2   5   5        3.61        4.61      1.53 o
   2   5   5        3.61        4.51      1.73 o
  -2  -5  -5        3.61        5.18      1.83 o
  -2  -5  -5        3.61        2.35      1.28 o
  -2  -5  -5        3.61        3.53      1.93 o
   2   5   5        3.61        5.43      2.00 o
   3   5   5        0.04       -1.13      1.63 o
  -3  -5  -5        0.04       -0.88      1.35 o
  -3  -5  -5        0.04       -2.03      1.93 o
   3   5   5        0.04       -0.68      1.90 o
   4   5   5       14.56       13.84      3.55 o
   4   5   5       14.56       14.12      3.10 o
  -4  -5  -5       14.56       19.17      3.88 o
  -4  -5  -5       14.56       20.55      3.18 o
  -5   6   5        0.05       -1.38      1.80 o
  -5   6   5        0.05        3.48      3.75 o
   5  -6  -5        0.05       -1.15      2.10 o
   4  -6  -5       18.14       18.57      3.13 o
  -4   6   5       18.14       14.54      4.33 o
  -4   6   5       18.14       14.59      2.78 o
  -4   6   5       18.14       23.08      3.65 o
  -3   6   5      604.32      551.25     36.52 o
  -3   6   5      604.32      556.67     27.27 o
   3  -6  -5      604.32      610.09     27.01 o
   3  -6  -5      604.32      555.84     28.75 o
  -3   6   5      604.32      570.24     28.92 o
   2  -6  -5      163.34      151.31      8.67 o
  -2   6   5      163.34      153.46     11.47 o
  -2   6   5      163.34      141.91      8.49 o
  -2   6   5      163.34      158.80      8.32 o
  -2   6   5      163.34      148.98      8.69 o
  -2   6   5      163.34      160.32      8.29 o
  -1   6   5      119.75      133.33      6.96 o
   1  -6  -5      119.75      120.66      7.09 o
  -1   6   5      119.75      118.51      7.16 o
  -1   6   5      119.75      125.59      7.09 o
  -1   6   5      119.75      127.35      6.76 o
   0   6   5      465.89      758.07     34.06 o
   0   6   5      465.89      654.33     32.01 o
   0   6   5      465.89      617.93     31.98 o
   0   6   5      465.89      741.49     33.79 o
   0  -6  -5      465.89      684.20     33.81 o
   1   6   5      139.40      200.94      9.82 o
   1   6   5      139.40      191.04     10.39 o
  -1  -6  -5      139.40      198.46     10.29 o
  -1  -6  -5      139.40      186.03      9.32 o
   1   6   5      139.40      177.64     10.14 o
   1   6   5      139.40      165.17      9.57 o
  -1  -6  -5      139.40      176.04     10.09 o
  -2  -6  -5        0.12        0.65      1.70 o
   2   6   5        0.12       -0.25      1.85 o
  -2  -6  -5        0.12        1.40      1.35 o
   2   6   5        0.12        0.23      1.48 o
  -2  -6  -5        0.12        0.55      1.78 o
  -3  -6  -5        6.32        7.96      2.03 o
   3   6   5        6.32        8.08      2.53 o
  -3  -6  -5        6.32        3.53      2.43 o
   3   6   5        6.32        6.81      2.28 o
   4   6   5       15.15        9.69      3.40 o
   4   6   5       15.15       17.47      3.30 o
  -4  -6  -5       15.15       21.45      4.13 o
   4  -7  -5       24.82       29.01      3.63 o
  -4   7   5       24.82       29.59      5.46 o
  -4   7   5       24.82       31.64      3.70 o
  -3   7   5       44.44       46.49      5.83 o
  -3   7   5       44.44       48.82      3.98 o
   3  -7  -5       44.44       46.84      3.98 o
  -3   7   5       44.44       46.46      4.28 o
   2  -7  -5       28.63       25.03      2.63 o
  -2   7   5       28.63       29.09      2.85 o
   2  -7  -5       28.63       30.37      2.33 o
   2  -7  -5       28.63       24.08      2.48 o
  -2   7   5       28.63       30.11      3.00 o
  -2   7   5       28.63       31.67      3.13 o
  -2   7   5       28.63       24.78      4.28 o
  -2   7   5       28.63       29.44      2.98 o
  -1   7   5       62.68       65.80      4.46 o
   1  -7  -5       62.68       58.24      4.08 o
   1  -7  -5       62.68       65.57      3.61 o
   1  -7  -5       62.68       68.22      4.06 o
  -1   7   5       62.68       56.13      3.96 o
  -1   7   5       62.68       57.78      4.18 o
  -1   7   5       62.68       63.79      4.23 o
   0   7   5       30.79       30.97      2.68 o
   0  -7  -5       30.79       29.56      2.60 o
   0   7   5       30.79       28.16      2.63 o
   0   7   5       30.79       26.69      2.78 o
   0   7   5       30.79       30.94      2.93 o
   0  -7  -5       30.79       28.06      2.23 o
   0  -7  -5       30.79       33.80      2.78 o
   1   7   5        0.31        2.60      1.38 o
  -1  -7  -5        0.31       -0.38      1.15 o
   1   7   5        0.31        0.08      1.25 o
   1   7   5        0.31        1.30      1.30 o
  -1  -7  -5        0.31        0.60      0.88 o
   1   7   5        0.31        0.40      1.58 o
  -1  -7  -5        0.31       -0.58      1.03 o
   2   7   5        3.07        2.43      1.80 o
  -2  -7  -5        3.07        7.46      2.25 o
  -2  -7  -5        3.07        3.23      1.50 o
   2   7   5        3.07        2.30      1.90 o
   3   7   5       32.39       33.82      4.18 o
   3   7   5       32.39       32.44      3.80 o
  -3  -7  -5       32.39       26.81      3.78 o
  -4  -7  -5        0.25        0.00      2.50 o
   4   7   5        0.25       -1.98      2.00 o
   4   7   5        0.25        0.15      2.53 o
   4  -8  -5        1.74        3.78      2.10 o
  -4   8   5        1.74        9.71      3.80 o
  -4   8   5        1.74        2.88      2.03 o
   3  -8  -5       56.37       56.43      4.23 o
  -3   8   5       56.37       54.10      4.38 o
  -3   8   5       56.37       44.26      5.98 o
   2  -8  -5       41.36       35.47      2.90 o
  -2   8   5       41.36       39.83      5.43 o
  -2   8   5       41.36       40.23      3.55 o
   2  -8  -5       41.36       40.23      3.13 o
  -2   8   5       41.36       35.62      3.40 o
  -2   8   5       41.36       41.28      3.30 o
  -1   8   5       12.45       12.79      1.98 o
   1  -8  -5       12.45       14.07      1.80 o
  -1   8   5       12.45       11.94      2.05 o
  -1   8   5       12.45       12.62      2.23 o
  -1   8   5       12.45       17.05      2.20 o
   1  -8  -5       12.45       17.42      1.85 o
   0   8   5       72.56       64.95      4.73 o
   0   8   5       72.56       68.78      4.71 o
   0  -8  -5       72.56       67.80      4.33 o
   0   8   5       72.56       69.28      4.48 o
   0  -8  -5       72.56       62.84      4.33 o
   0   8   5       72.56       58.74      4.28 o
   0  -8  -5       72.56       70.96      3.73 o
   0  -8  -5       72.56       70.75      3.78 o
   1   8   5       13.16       14.77      2.50 o
  -1  -8  -5       13.16       13.92      2.05 o
  -1  -8  -5       13.16        2.65      1.58 o
  -1  -8  -5       13.16        5.26      1.25 o
   1   8   5       13.16        7.91      1.90 o
   1   8   5       13.16        8.69      1.93 o
   2   8   5       27.03       32.82      3.88 o
   2   8   5       27.03       34.39      3.60 o
  -2  -8  -5       27.03       36.75      3.70 o
  -3  -8  -5       10.51       12.01      2.78 o
   3   8   5       10.51        9.39      2.53 o
  -4   9   5       27.78       34.29      4.01 o
  -4   9   5       27.78       27.59      5.71 o
   4  -9  -5       27.78       31.92      3.40 o
  -3   9   5        2.84        4.53      1.95 o
   3  -9  -5        2.84        3.65      1.50 o
  -3   9   5        2.84        3.63      2.73 o
  -2   9   5       33.18       34.75      3.23 o
   2  -9  -5       33.18       36.55      2.68 o
  -2   9   5       33.18       38.98      5.53 o
   2  -9  -5       33.18       35.72      2.73 o
   1  -9  -5        0.02        0.48      0.93 o
  -1   9   5        0.02        0.08      1.20 o
   1  -9  -5        0.02       -0.08      0.83 o
  -1   9   5        0.02       -0.45      1.33 o
   0  -9  -5        3.10        2.60      1.18 o
   0   9   5        3.10        1.98      1.63 o
   0   9   5        3.10        3.50      1.50 o
   0  -9  -5        3.10        2.63      1.30 o
  -1  -9  -5       11.47       14.97      2.30 o
   1   9   5       11.47       11.14      2.15 o
   2   9   5       16.59       14.89      2.70 o
  -2  -9  -5       16.59       17.67      2.85 o
  -3  -9  -5        5.39        4.53      2.60 o
   3   9   5        5.39        9.71      2.70 o
  -3  10   5        0.11        0.15      1.63 o
   3 -10  -5        0.11       -0.78      0.93 o
  -3  10   5        0.11        1.85      2.48 o
  -2  10   5       33.57       32.72      3.23 o
  -2  10   5       33.57       27.04      5.11 o
  -1  10   5      149.75      122.83      7.34 o
  -1  10   5      149.75      117.50      6.89 o
   0  10   5        4.33        8.96      1.88 o
   1  10   5       66.09       61.99      4.56 o
  -1 -10  -5       66.09       62.71      4.28 o
   2  10   5       42.36       42.98      4.26 o
  -2 -10  -5       42.36       42.91      3.83 o
  -3 -10  -5        7.99       13.54      3.05 o
   3  10   5        7.99        9.44      2.73 o
  -3  11   5        8.73        9.91      3.75 o
  -3  11   5        8.73       11.36      2.45 o
  -2  11   5        2.51        5.83      1.90 o
  -2  11   5        2.51        1.75      2.65 o
  -1  11   5       87.59       71.66      4.88 o
   0  11   5        5.24        3.00      1.58 o
   1  11   5        9.91       16.35      2.70 o
  -2 -11  -5       54.13       53.50      3.98 o
   2  11   5       54.13       47.51      4.53 o
  -2  12   5       16.99       11.04      2.30 o
  -2  12   5       16.99       12.67      3.75 o
  -1  12   5        1.82        2.68      1.73 o
   0  12   5        1.22        1.13      1.63 o
   1  12   5        5.10        2.15      1.80 o
  -1  13   5        6.15        8.94      2.30 o
   0  13   5       13.92       21.40      2.90 o
   1  14  -6        8.39       16.04      2.18 o
  -1 -14   6        8.39       20.88      3.65 o
   0 -14   6        0.01        0.33      2.13 o
   0  14  -6        0.01       -0.15      2.60 o
  -1  14  -6       29.81       36.30      5.88 o
  -2 -13   6        0.28        1.65      2.15 o
   2  13  -6        0.28       -1.33      1.50 o
   1  13  -6        7.39        6.51      1.73 o
  -1 -13   6        7.39        7.41      2.53 o
   0  13  -6        4.68        7.73      3.03 o
   0 -13   6        4.68        6.51      2.38 o
   1 -13   6        2.27        5.03      2.55 o
  -1  13  -6        2.27        6.53      3.13 o
  -2  13  -6       10.55       12.42      3.78 o
  -2 -12   6       11.98       12.14      2.83 o
   2  12  -6       11.98        9.39      2.28 o
  -1 -12   6       27.12       39.20      4.43 o
   1  12  -6       27.12       35.27      2.93 o
   0  12  -6        7.37        8.96      3.28 o
  -1  12  -6       46.24       48.74      5.78 o
   1 -12   6       46.24       46.14      5.18 o
  -2  12  -6       50.88       45.16      5.83 o
  -2  12  -6       50.88       43.16      3.00 o
  -3  12  -6        5.03        9.09      3.98 o
  -3  12  -6        5.03        5.21      1.90 o
  -3  12  -6        5.03        5.93      1.78 o
  -3 -11   6        6.36        7.56      2.30 o
   3  11  -6        6.36        2.58      2.00 o
   2  11  -6       75.51       63.02      4.73 o
  -2 -11   6       75.51       66.52      5.38 o
  -1 -11   6       12.24       20.03      3.25 o
   1  11  -6       12.24       16.07      2.15 o
   0 -11   6      144.45      118.78      7.94 o
  -1  11  -6      320.70      318.17     21.05 o
   1 -11   6      320.70      299.57     17.09 o
  -2  11  -6      114.91      116.93      6.21 o
  -2  11  -6      114.91      116.16      9.99 o
  -3  11  -6        5.31        6.16      2.00 o
  -3  11  -6        5.31        4.58      1.73 o
  -3  11  -6        5.31        7.28      3.95 o
  -3 -10   6        7.46        2.28      1.88 o
  -3 -10   6        7.46        6.56      1.68 o
   3  10  -6        7.46        8.41      2.30 o
  -2 -10   6        0.55        1.65      1.48 o
   2  10  -6        0.55       -1.13      1.43 o
  -1 -10   6       77.23       78.79      5.91 o
   1  10  -6       77.23       88.96      4.91 o
   1  10  -6       77.23       81.90      4.78 o
   0 -10   6        5.64        5.81      2.18 o
   1 -10   6      374.48      374.99     19.90 o
  -1  10  -6      374.48      371.06     24.39 o
  -2  10  -6      220.58      223.71     11.47 o
  -2  10  -6      220.58      231.67     16.31 o
  -2  10  -6      220.58      227.26     11.15 o
  -3  10  -6        2.26        0.30      1.73 o
  -3  10  -6        2.26        2.68      1.63 o
  -3  10  -6        2.26        2.18      3.53 o
  -4  10  -6        0.12        2.18      4.53 o
  -4  10  -6        0.12       -0.28      1.80 o
  -4  10  -6        0.12       -1.08      1.90 o
   4   9  -6        2.24       -0.65      1.88 o
  -4  -9   6        2.24        1.08      2.03 o
  -4  -9   6        2.24        1.50      1.90 o
   3   9  -6       11.96        7.08      2.15 o
  -3  -9   6       11.96        9.41      2.45 o
  -3  -9   6       11.96       15.77      2.28 o
  -2  -9   6      122.10      116.69      7.46 o
   2   9  -6      122.10      113.51      6.76 o
   1   9  -6        3.54        4.73      1.75 o
   1   9  -6        3.54        2.10      1.15 o
   1   9  -6        3.54        4.03      1.18 o
  -1  -9   6        3.54        3.30      1.68 o
   0   9  -6        9.89       16.82      1.70 o
   0  -9   6        9.89       11.61      2.38 o
   0   9  -6        9.89       13.42      1.20 o
  -1   9  -6       15.13       18.92      3.35 o
   1  -9   6       15.13       16.65      2.83 o
  -2   9  -6       74.80       70.90      6.73 o
  -2   9  -6       74.80       64.09      3.98 o
  -2   9  -6       74.80       65.82      4.11 o
  -2   9  -6       74.80       73.01      4.16 o
  -3   9  -6        3.33        2.23      1.83 o
  -3   9  -6        3.33        3.65      1.60 o
  -3   9  -6        3.33        2.28      3.53 o
  -4   9  -6        4.24        1.38      4.36 o
  -4   9  -6        4.24        1.45      1.98 o
  -4   9  -6        4.24        5.48      2.38 o
  -4  -8   6        1.46        0.45      1.80 o
   4   8  -6        1.46       -0.10      1.90 o
  -4  -8   6        1.46        0.85      1.98 o
  -3  -8   6        3.63        3.85      1.85 o
   3   8  -6        3.63        0.60      1.78 o
  -3  -8   6        3.63        2.30      1.68 o
   2   8  -6        1.22        2.23      1.38 o
  -2  -8   6        1.22        2.10      1.38 o
  -2  -8   6        1.22        1.95      1.08 o
  -2  -8   6        1.22        2.68      1.58 o
   2   8  -6        1.22        1.03      1.85 o
   2   8  -6        1.22        1.95      1.48 o
   1   8  -6       34.33       25.56      2.20 o
  -1  -8   6       34.33       27.44      3.08 o
   1   8  -6       34.33       24.76      2.18 o
   1   8  -6       34.33       29.59      2.70 o
   0   8  -6        2.67        2.60      0.80 o
   0   8  -6        2.67        3.35      0.68 o
   0   8  -6        2.67        2.40      1.53 o
   0  -8   6        2.67        2.70      1.48 o
   0   8  -6        2.67        2.55      0.95 o
  -1   8  -6       74.03       92.79      4.96 o
  -1   8  -6       74.03       80.67      6.94 o
   1  -8   6       74.03       83.88      5.96 o
  -1   8  -6       74.03       85.35      4.43 o
  -1   8  -6       74.03       88.28      4.93 o
  -1   8  -6       74.03       90.89      4.56 o
  -2   8  -6       48.32       51.25      3.40 o
  -2   8  -6       48.32       48.64      3.63 o
   2  -8   6       48.32       47.94      4.41 o
  -2   8  -6       48.32       59.91      5.68 o
  -2   8  -6       48.32       47.52      3.25 o
  -2   8  -6       48.32       47.22      3.30 o
  -3   8  -6        2.33        1.00      1.73 o
  -3   8  -6        2.33        3.35      3.65 o
  -3   8  -6        2.33        0.45      1.45 o
  -4   8  -6        5.04        0.43      1.75 o
  -4   8  -6        5.04       12.62      4.98 o
  -4   8  -6        5.04        5.71      2.48 o
   4   7  -6        1.16        4.23      2.23 o
  -4  -7   6        1.16        2.08      2.05 o
  -3  -7   6        7.20        3.15      1.93 o
  -3  -7   6        7.20        6.13      2.15 o
   3   7  -6        7.20        9.19      2.35 o
   3   7  -6        7.20        7.41      2.63 o
  -2  -7   6       26.28       28.16      3.23 o
  -2  -7   6       26.28       26.56      2.08 o
   2   7  -6       26.28       28.06      2.70 o
  -2  -7   6       26.28       26.28      2.45 o
   2   7  -6       26.28       31.22      3.25 o
   2   7  -6       26.28       29.81      2.83 o
  -2  -7   6       26.28       29.89      2.58 o
  -1  -7   6       56.77       55.33      4.01 o
   1   7  -6       56.77       45.67      3.66 o
   1   7  -6       56.77       50.00      3.20 o
   1   7  -6       56.77       49.95      3.20 o
   0   7  -6        1.80        4.23      1.55 o
   0  -7   6        1.80        3.90      1.48 o
   0   7  -6        1.80        0.85      0.75 o
  -1   7  -6       22.63       19.23      1.85 o
  -1   7  -6       22.63       19.68      1.53 o
  -1   7  -6       22.63       23.56      1.50 o
  -1   7  -6       22.63       17.25      1.85 o
   1  -7   6       22.63       16.00      2.53 o
  -2   7  -6        5.82        5.38      1.20 o
  -2   7  -6        5.82        6.56      1.35 o
  -2   7  -6        5.82        5.51      1.40 o
  -2   7  -6        5.82        6.81      2.90 o
   2  -7   6        5.82        7.71      2.13 o
  -2   7  -6        5.82        4.00      1.53 o
   3  -7   6      173.95      154.90      8.62 o
  -3   7  -6      173.95      176.39      9.79 o
  -3   7  -6      173.95      171.03      9.29 o
  -3   7  -6      173.95      161.49     12.82 o
   3  -7   6      173.95      179.30      8.79 o
  -4   7  -6        4.30        7.51      4.63 o
  -4   7  -6        4.30        5.28      2.48 o
   4  -7   6        4.30        9.01      1.90 o
  -4   7  -6        4.30        4.58      2.13 o
   4   6  -6       25.58       29.69      3.91 o
   4   6  -6       25.58       30.61      4.56 o
  -4  -6   6       25.58       31.94      4.06 o
   3   6  -6       94.27       97.50      6.61 o
  -3  -6   6       94.27      104.59      6.11 o
   3   6  -6       94.27      103.58      7.31 o
  -3  -6   6       94.27       98.08      6.66 o
   2   6  -6        6.45        7.33      1.65 o
  -2  -6   6        6.45        6.63      1.60 o
  -2  -6   6        6.45        3.85      1.40 o
  -2  -6   6        6.45       13.17      2.10 o
   2   6  -6        6.45        6.33      1.58 o
   2   6  -6        6.45        5.96      1.88 o
  -2  -6   6        6.45        5.93      1.13 o
  -1  -6   6       59.31       81.15      4.36 o
   1   6  -6       59.31       83.95      5.03 o
  -1  -6   6       59.31       80.70      5.23 o
   1   6  -6       59.31       80.37      4.48 o
  -1  -6   6       59.31       82.27      4.43 o
   1   6  -6       59.31       65.55      4.41 o
   0   6  -6       10.62       18.85      2.25 o
   0   6  -6       10.62       23.98      1.75 o
  -1   6  -6       12.94       10.49      1.13 o
  -1   6  -6       12.94       12.02      1.60 o
   1  -6   6       12.94       10.11      2.03 o
  -1   6  -6       12.94       12.42      2.43 o
  -1   6  -6       12.94       10.94      1.53 o
  -1   6  -6       12.94       10.54      1.23 o
  -1   6  -6       12.94        8.51      1.23 o
   2  -6   6      128.86      138.99      8.46 o
   2  -6   6      128.86      152.84      7.29 o
   2  -6   6      128.86      136.96      7.16 o
  -2   6  -6      128.86      138.02      7.91 o
  -2   6  -6      128.86      134.13     10.29 o
  -2   6  -6      128.86      122.46      7.36 o
   2  -6   6      128.86      145.38     10.29 o
  -2   6  -6      128.86      148.03      7.39 o
  -2   6  -6      128.86      148.66      7.74 o
  -3   6  -6       87.62       81.82      5.91 o
   3  -6   6       87.62       89.51      5.28 o
   3  -6   6       87.62       80.75      5.26 o
  -3   6  -6       87.62       78.24      5.53 o
  -3   6  -6       87.62       79.15      5.93 o
   3  -6   6       87.62      102.41      4.68 o
  -3   6  -6       87.62       85.18      8.21 o
  -4   6  -6       18.71       17.17      3.40 o
  -4   6  -6       18.71       13.12      2.83 o
   4  -6   6       18.71       12.29      2.53 o
  -4   6  -6       18.71       23.63      5.88 o
  -5   6  -6        0.09       -1.43      1.95 o
   5  -6   6        0.09        1.05      1.95 o
  -5   6  -6        0.09        0.98      2.53 o
   5   5  -6        0.30        0.65      2.28 o
  -5  -5   6        0.30        1.70      2.38 o
   5   5  -6        0.30       -0.50      2.65 o
  -4  -5   6       77.03       72.88      5.43 o
   4   5  -6       77.03       71.63      6.36 o
   4   5  -6       77.03       71.28      5.76 o
   4   5  -6       77.03       76.24      5.93 o
  -4  -5   6       77.03       72.88      6.03 o
   3   5  -6      636.79      568.82     28.22 o
  -3  -5   6      636.79      615.94     27.90 o
   3   5  -6      636.79      579.46     30.06 o
  -3  -5   6      636.79      572.26     29.53 o
   2   5  -6       14.44       12.59      1.90 o
   2   5  -6       14.44       18.97      2.88 o
   2   5  -6       14.44       11.92      2.10 o
  -2  -5   6       14.44       10.69      1.80 o
  -2  -5   6       14.44       12.87      2.05 o
  -2  -5   6       14.44        8.31      1.43 o
   2   5  -6       14.44        7.58      1.58 o
  -1  -5   6       10.77       10.89      1.48 o
  -1  -5   6       10.77       10.41      1.15 o
  -1  -5   6       10.77       12.87      1.95 o
  -1  -5   6       10.77       11.21      1.48 o
   1   5  -6       10.77       11.61      1.88 o
   1   5  -6       10.77       13.34      1.55 o
   1   5  -6       10.77        9.76      1.38 o
   0  -5   6       56.06       62.09      3.43 o
   0  -5   6       56.06       64.30      4.36 o
   0   5  -6       56.06       75.26      3.98 o
   0   5  -6       56.06       64.52      4.61 o
   0   5  -6       56.06       58.09      3.63 o
   0   5  -6       56.06       68.73      3.58 o
   0  -5   6       56.06       60.44      3.38 o
   0   5  -6       56.06       61.79      3.56 o
  -1   5  -6        1.32        1.65      0.85 o
   1  -5   6        1.32        2.10      1.25 o
  -1   5  -6        1.32        1.98      0.83 o
   1  -5   6        1.32        1.13      1.28 o
  -1   5  -6        1.32        3.03      1.05 o
  -1   5  -6        1.32        1.45      1.63 o
   1  -5   6        1.32        1.10      0.60 o
   1  -5   6        1.32        1.40      0.68 o
  -1   5  -6        1.32        3.40      0.78 o
   2  -5   6        9.75        8.09      2.00 o
  -2   5  -6        9.75        9.04      1.63 o
  -2   5  -6        9.75        5.68      1.38 o
  -2   5  -6        9.75        9.21      1.48 o
   2  -5   6        9.75        9.74      1.45 o
  -2   5  -6        9.75        9.49      1.83 o
  -2   5  -6        9.75        9.29      2.90 o
  -3   5  -6        4.69        2.83      1.83 o
  -3   5  -6        4.69        3.90      2.08 o
  -3   5  -6        4.69        6.63      3.78 o
   3  -5   6        4.69        0.05      0.83 o
  -3   5  -6        4.69        6.16      1.88 o
   4  -5   6       34.69       36.60      3.58 o
  -4   5  -6       34.69       22.81      5.71 o
  -4   5  -6       34.69       20.73      3.68 o
  -5   5  -6        2.54       -1.38      2.30 o
   5  -5   6        2.54        2.10      2.18 o
  -5   5  -6        2.54       -1.00      1.90 o
  -5  -4   6        9.11       13.09      3.55 o
   5   4  -6        9.11       11.86      3.70 o
   5   4  -6        9.11       12.74      3.35 o
   4   4  -6        1.61        1.13      2.33 o
   4   4  -6        1.61        2.75      2.05 o
  -4  -4   6        1.61        3.35      1.90 o
  -4  -4   6        1.61        2.53      1.95 o
   4   4  -6        1.61        1.78      1.88 o
  -3  -4   6       24.26       30.24      3.38 o
   3   4  -6       24.26       29.66      3.08 o
  -3  -4   6       24.26       24.81      2.83 o
  -3  -4   6       24.26       26.58      3.33 o
   3   4  -6       24.26       27.76      4.18 o
   3   4  -6       24.26       19.60      2.75 o
   3   4  -6       24.26       30.29      3.65 o
   3   4  -6       24.26       32.37      3.78 o
   2   4  -6       16.23       21.95      2.38 o
   2   4  -6       16.23       17.82      2.28 o
   2   4  -6       16.23       15.52      2.23 o
   2   4  -6       16.23       18.67      2.90 o
  -2  -4   6       16.23       24.78      2.70 o
   2   4  -6       16.23       18.82      2.70 o
  -2  -4   6       16.23       21.75      2.18 o
  -2  -4   6       16.23       18.35      2.33 o
  -1  -4   6      156.63      185.86      9.22 o
   1   4  -6      156.63      167.27      9.09 o
   1   4  -6      156.63      190.45      8.47 o
   1   4  -6      156.63      147.68      8.69 o
  -1  -4   6      156.63      155.52      8.74 o
   1   4  -6      156.63      160.94      8.42 o
   0   4  -6     1022.27     1164.86     51.83 o
   0  -4   6     1022.27     1115.22     54.40 o
   0  -4   6     1022.27     1163.83     54.60 o
   0   4  -6     1022.27     1052.78     51.81 o
   0  -4   6     1022.27     1126.83     51.66 o
   0   4  -6     1022.27     1151.34     54.83 o
   0  -4   6     1022.27     1223.74     54.65 o
   1  -4   6     1336.20     1347.60     61.40 o
  -1   4  -6     1336.20     1302.71     76.76 o
   1  -4   6     1336.20     1271.59     58.00 o
  -1   4  -6     1336.20     1277.04     58.33 o
  -1   4  -6     1336.20     1294.59     58.20 o
  -1   4  -6     1336.20     1230.34     60.95 o
   1  -4   6     1336.20     1195.18     61.23 o
   1  -4   6     1336.20     1281.10     61.10 o
  -1   4  -6     1336.20     1340.79     61.66 o
   1  -4   6     1336.20     1297.31     76.79 o
   2  -4   6        4.02        0.80      0.78 o
   2  -4   6        4.02        3.80      0.80 o
   2  -4   6        4.02        3.78      1.78 o
   2  -4   6        4.02        5.83      1.68 o
  -2   4  -6        4.02        3.00      1.28 o
   2  -4   6        4.02        3.03      1.08 o
  -2   4  -6        4.02        3.78      1.30 o
  -2   4  -6        4.02        2.93      1.43 o
  -2   4  -6        4.02        6.43      2.58 o
  -2   4  -6        4.02        3.75      1.15 o
  -3   4  -6      192.90      203.70     12.27 o
   3  -4   6      192.90      236.53     11.22 o
   3  -4   6      192.90      219.10     12.15 o
   3  -4   6      192.90      244.50     12.30 o
  -3   4  -6      192.90      237.29     16.08 o
  -3   4  -6      192.90      212.21     12.52 o
  -3   4  -6      192.90      216.20     11.82 o
  -4   4  -6        1.02       -0.65      2.05 o
   4  -4   6        1.02        0.40      1.73 o
  -4   4  -6        1.02       -2.14      1.43 o
  -4   4  -6        1.02        1.88      2.13 o
  -5   4  -6        2.30        0.23      2.10 o
   5  -4   6        2.30        2.15      2.28 o
  -5   4  -6        2.30        4.03      2.83 o
  -5  -3   6        1.51        4.88      2.20 o
  -5  -3   6        1.51        3.23      2.68 o
   5   3  -6        1.51        3.05      2.53 o
   5   3  -6        1.51        0.20      2.50 o
  -4  -3   6       70.66       65.12      5.11 o
   4   3  -6       70.66       63.74      5.26 o
  -4  -3   6       70.66       66.95      5.63 o
   4   3  -6       70.66       64.47      5.78 o
   4   3  -6       70.66       65.42      5.38 o
   3   3  -6       13.45       15.59      2.88 o
   3   3  -6       13.45       15.32      2.90 o
   3   3  -6       13.45       24.41      3.50 o
   3   3  -6       13.45       12.77      2.30 o
  -3  -3   6       13.45       15.87      2.68 o
  -3  -3   6       13.45       17.37      2.33 o
   3   3  -6       13.45       17.65      2.58 o
  -2  -3   6      184.88      182.64      9.97 o
   2   3  -6      184.88      167.98     10.12 o
   2   3  -6      184.88      189.60      9.55 o
   2   3  -6      184.88      199.55      9.55 o
   2   3  -6      184.88      164.05      9.72 o
   2   3  -6      184.88      189.35     11.77 o
  -2  -3   6      184.88      180.83      9.29 o
  -2  -3   6      184.88      166.70      9.95 o
   1   3  -6      223.18      295.53     12.63 o
  -1  -3   6      223.18      225.12     13.11 o
   1   3  -6      223.18      231.01     13.08 o
  -1  -3   6      223.18      292.27     12.56 o
   1   3  -6      223.18      257.56     12.61 o
   0   3  -6      216.00      206.04     10.10 o
   0  -3   6      216.00      202.58     10.83 o
   0  -3   6      216.00      201.78     10.55 o
   0   3  -6      216.00      206.54     10.78 o
   0   3  -6      216.00      210.63     10.60 o
   0  -3   6      216.00      216.70      9.98 o
   0   3  -6      216.00      218.80     10.10 o
  -1   3  -6      112.51       99.71      6.96 o
  -1   3  -6      112.51       99.74      5.21 o
   1  -3   6      112.51       95.83      5.56 o
  -1   3  -6      112.51      100.94      5.31 o
  -1   3  -6      112.51       90.87      5.44 o
   1  -3   6      112.51       97.43      5.03 o
  -1   3  -6      112.51      107.95      5.84 o
   1  -3   6      112.51      101.57      6.81 o
   1  -3   6      112.51       99.29      5.76 o
   1  -3   6      112.51       94.60      5.44 o
   2  -3   6        1.08        0.23      1.58 o
  -2   3  -6        1.08        0.55      0.98 o
  -2   3  -6        1.08        0.53      1.08 o
   2  -3   6        1.08        0.05      1.13 o
   2  -3   6        1.08        1.85      0.88 o
   2  -3   6        1.08       -0.23      0.95 o
  -2   3  -6        1.08        1.75      1.35 o
  -2   3  -6        1.08       -0.20      0.88 o
  -3   3  -6        6.57        4.61      1.73 o
  -3   3  -6        6.57        8.01      2.33 o
   3  -3   6        6.57        6.01      1.48 o
   3  -3   6        6.57        4.86      1.73 o
  -3   3  -6        6.57        6.66      1.95 o
   3  -3   6        6.57        5.78      1.85 o
  -4   3  -6       21.01       22.58      3.30 o
   4  -3   6       21.01       26.06      3.03 o
  -4   3  -6       21.01       21.78      3.75 o
   4  -3   6       21.01       26.38      3.40 o
  -4   3  -6       21.01       20.13      3.55 o
  -5   3  -6        0.47       -2.50      2.55 o
  -5   3  -6        0.47        0.40      2.63 o
  -5   3  -6        0.47       -0.78      2.10 o
   5  -3   6        0.47       -1.00      1.98 o
  -5  -2   6       10.37        9.79      3.18 o
   5   2  -6       10.37       14.34      3.78 o
   5   2  -6       10.37        8.51      3.20 o
  -5  -2   6       10.37        8.76      2.78 o
  -4  -2   6        8.41        9.36      2.83 o
   4   2  -6        8.41        3.83      2.48 o
   4   2  -6        8.41       12.99      2.63 o
   4   2  -6        8.41        8.39      2.50 o
  -4  -2   6        8.41       11.51      2.40 o
  -3  -2   6       50.87       52.72      4.46 o
  -3  -2   6       50.87       56.61      4.23 o
   3   2  -6       50.87       55.53      4.81 o
   3   2  -6       50.87       62.19      5.58 o
   3   2  -6       50.87       54.18      4.28 o
   3   2  -6       50.87       59.43      4.51 o
  -2  -2   6      971.22      920.69     45.63 o
  -2  -2   6      971.22      926.27     43.09 o
   2   2  -6      971.22      925.42     45.83 o
  -2  -2   6      971.22      887.03     45.48 o
   2   2  -6      971.22      934.85     45.20 o
   2   2  -6      971.22     1002.91     56.32 o
   2   2  -6      971.22      941.26     43.26 o
  -1  -2   6       20.70       21.78      2.20 o
  -1  -2   6       20.70       24.48      2.50 o
   1   2  -6       20.70       25.03      2.28 o
   1   2  -6       20.70       22.96      2.33 o
  -1  -2   6       20.70       24.96      2.13 o
   0   2  -6      230.23      202.32     11.08 o
   0   2  -6      230.23      209.64     10.40 o
   0  -2   6      230.23      220.29     11.08 o
   0   2  -6      230.23      224.03     10.40 o
   0   2  -6      230.23      227.44     10.96 o
   0  -2   6      230.23      209.84     10.91 o
   0  -2   6      230.23      206.26     10.93 o
   0  -2   6      230.23      220.77     10.33 o
   1  -2   6       95.14       84.13      5.03 o
  -1   2  -6       95.14       93.92      5.38 o
  -1   2  -6       95.14       97.38      4.98 o
   1  -2   6       95.14       75.06      4.93 o
   1  -2   6       95.14       85.75      4.63 o
  -1   2  -6       95.14       80.65      4.98 o
   1  -2   6       95.14       85.28      5.13 o
  -1   2  -6       95.14       88.43      4.76 o
   1  -2   6       95.14       91.19      6.09 o
  -2   2  -6       11.50        8.46      2.00 o
   2  -2   6       11.50       10.94      1.83 o
  -2   2  -6       11.50       11.11      2.20 o
  -2   2  -6       11.50       10.69      1.75 o
  -3   2  -6        1.79        5.61      2.18 o
  -4   2  -6       24.13       25.31      3.55 o
  -4   2  -6       24.13       24.76      3.85 o
   4  -2   6       24.13       24.16      3.68 o
   4  -2   6       24.13       29.76      3.33 o
  -4   2  -6       24.13       29.11      4.11 o
   5  -2   6        2.70        0.98      2.33 o
  -5   2  -6        2.70        1.25      2.75 o
  -5   2  -6        2.70        4.51      2.53 o
   5   1  -6        1.53       -1.73      2.75 o
  -5  -1   6        1.53        0.48      2.40 o
  -5  -1   6        1.53        0.58      2.03 o
   5   1  -6        1.53       -1.58      2.33 o
   4   1  -6       21.53       19.70      3.08 o
   4   1  -6       21.53       18.40      3.60 o
  -4  -1   6       21.53       23.73      3.63 o
   4   1  -6       21.53       27.74      3.68 o
  -4  -1   6       21.53       20.20      3.00 o
   3   1  -6        0.19       -1.75      1.18 o
   3   1  -6        0.19        2.03      1.80 o
   3   1  -6        0.19        0.83      1.58 o
   3   1  -6        0.19        2.08      1.90 o
  -3  -1   6        0.19       -2.13      2.00 o
  -3  -1   6        0.19       -1.73      1.40 o
  -3  -1   6        0.19       -1.43      0.95 o
  -2  -1   6      873.06     1081.20     48.83 o
  -2  -1   6      873.06      990.26     46.11 o
   2   1  -6      873.06      953.85     46.19 o
   2   1  -6      873.06      988.85     60.27 o
   2   1  -6      873.06      915.54     48.88 o
  -2  -1   6      873.06     1137.67     60.27 o
   2   1  -6      873.06      938.39     48.25 o
   1   1  -6     1458.30     1811.16     76.38 o
   1   1  -6     1458.30     1632.96     79.89 o
  -1  -1   6     1458.30     1679.30     80.65 o
  -1  -1   6     1458.30     1718.01     76.30 o
   1   1  -6     1458.30     1602.16     76.28 o
   1   1  -6     1458.30     1679.48     80.65 o
  -1  -1   6     1458.30     1676.11    100.13 o
  -1  -1   6     1458.30     1664.59     80.50 o
   0  -1   6      231.47      229.66     11.41 o
   0   1  -6      231.47      230.38     10.93 o
   0   1  -6      231.47      217.60     11.46 o
   0  -1   6      231.47      219.40     10.86 o
   0   1  -6      231.47      220.68     10.96 o
   0  -1   6      231.47      241.41     11.71 o
   0   1  -6      231.47      227.52     11.73 o
   0  -1   6      231.47      224.27     11.53 o
  -1   1  -6       77.36       93.41      5.71 o
   1  -1   6       77.36       96.16      5.56 o
   1  -1   6       77.36       94.96      5.28 o
  -1   1  -6       77.36       97.87      5.26 o
   1  -1   6       77.36       95.84      5.13 o
   1  -1   6       77.36       96.14      5.71 o
  -1   1  -6       77.36       95.89      5.51 o
   1  -1   6       77.36       90.98      6.74 o
  -1   1  -6       77.36       94.41      5.28 o
   2  -1   6        2.30        5.08      1.78 o
  -2   1  -6        2.30       -1.35      1.68 o
   2  -1   6        2.30        4.78      1.78 o
  -2   1  -6        2.30        0.90      1.68 o
  -2   1  -6        2.30        3.18      1.38 o
  -3   1  -6       54.55       54.60      4.71 o
   3  -1   6       54.55       49.04      4.41 o
   3  -1   6       54.55       51.60      3.93 o
  -3   1  -6       54.55       53.75      4.51 o
  -3   1  -6       54.55       47.34      4.11 o
  -4   1  -6       24.33       22.53      3.63 o
  -4   1  -6       24.33       17.45      3.03 o
   4  -1   6       24.33       21.75      2.95 o
  -4   1  -6       24.33       23.86      3.78 o
   4  -1   6       24.33       14.39      3.03 o
  -5   1  -6        0.53        1.33      2.10 o
  -5   1  -6        0.53       -1.20      2.75 o
   5  -1   6        0.53        0.80      2.63 o
  -5   0   6        0.02        3.30      2.68 o
   5   0  -6        0.02        2.05      2.78 o
   5   0  -6        0.02       -0.45      2.10 o
  -5   0   6        0.02       -0.85      1.68 o
  -4   0   6       36.89       33.34      4.11 o
  -4   0   6       36.89       40.33      5.53 o
  -4   0   6       36.89       32.09      3.73 o
   4   0  -6       36.89       34.20      3.81 o
   4   0  -6       36.89       28.86      3.78 o
   4   0  -6       36.89       28.59      4.16 o
   3   0  -6      120.86      136.18      8.76 o
   3   0  -6      120.86      153.14     10.42 o
  -3   0   6      120.86      133.75      8.44 o
   3   0  -6      120.86      143.69      8.29 o
  -3   0   6      120.86      128.24      9.94 o
  -3   0   6      120.86      135.66      7.91 o
   3   0  -6      120.86      138.96      8.01 o
   2   0  -6      348.26      342.93     21.82 o
  -2   0   6      348.26      315.27     17.73 o
   2   0  -6      348.26      351.28     16.95 o
   2   0  -6      348.26      330.49     17.60 o
  -2   0   6      348.26      346.61     16.88 o
   2   0  -6      348.26      340.09     18.10 o
  -2   0   6      348.26      396.36     21.79 o
   1   0  -6        1.28        3.75      1.00 o
  -1   0   6        1.28        1.63      1.00 o
  -1   0   6        1.28        3.40      1.28 o
   1   0  -6        1.28        2.15      1.25 o
   1   0  -6        1.28        2.68      1.03 o
   1   0  -6        1.28        3.25      1.13 o
  -1   0   6        1.28        2.45      0.95 o
  -1   0   6        1.28        1.50      1.20 o
   0   0   6      808.00      851.07     37.00 o
   0   0   6      808.00      793.25     38.91 o
   0   0  -6      808.00      781.67     36.93 o
   0   0  -6      808.00      780.39     39.09 o
   0   0  -6      808.00      816.05     36.88 o
   0   0  -6      808.00      796.47     38.61 o
   0   0   6      808.00      794.31     36.85 o
   0   0   6      808.00      825.49     39.14 o
   1   0   6       85.06       77.21      5.03 o
   1   0   6       85.06       74.43      4.36 o
  -1   0  -6       85.06       81.72      4.56 o
   1   0   6       85.06       82.42      4.56 o
   1   0   6       85.06       82.09      5.06 o
   1   0   6       85.06       83.87      4.96 o
  -1   0  -6       85.06       74.15      4.78 o
  -1   0  -6       85.06       75.73      4.98 o
  -1   0  -6       85.06       81.82      4.66 o
  -2   0  -6     3137.18     2906.03    137.43 o
  -2   0  -6     3137.18     2862.88    130.06 o
   2   0   6     3137.18     2847.41    137.23 o
  -2   0  -6     3137.18     2784.76    136.19 o
   2   0   6     3137.18     2901.96    129.96 o
   2   0   6     3137.18     2937.79    171.22 o
  -3   0  -6      187.19      178.19     10.90 o
   3   0   6      187.19      187.76     10.14 o
  -3   0  -6      187.19      191.67     11.22 o
   3   0   6      187.19      177.79     10.95 o
  -3   0  -6      187.19      190.74     10.40 o
  -3   0  -6      187.19      207.40     11.42 o
  -4   0  -6       12.50       16.00      3.45 o
   4   0   6       12.50       13.47      2.58 o
  -4   0  -6       12.50       14.12      2.78 o
   4   0   6       12.50        9.94      2.88 o
  -4   0  -6       12.50       12.69      3.05 o
  -5   0  -6        5.77        5.78      2.58 o
   5   0   6        5.77        7.76      2.68 o
   5   0   6        5.77        5.68      3.00 o
  -5   0  -6        5.77        7.76      3.50 o
  -5   1   6       15.15       18.12      3.35 o
   5  -1  -6       15.15       18.67      3.58 o
  -5   1   6       15.15       17.17      3.63 o
   5  -1  -6       15.15       12.87      3.63 o
  -4   1   6       20.67       22.33      3.45 o
   4  -1  -6       20.67       25.33      3.70 o
  -4   1   6       20.67       16.10      2.80 o
   4  -1  -6       20.67       18.60      3.03 o
  -4   1   6       20.67       18.40      4.43 o
   3  -1  -6       55.20       52.90      4.16 o
  -3   1   6       55.20       52.45      4.13 o
  -3   1   6       55.20       59.23      5.41 o
  -3   1   6       55.20       49.70      4.43 o
   3  -1  -6       55.20       50.45      4.63 o
   3  -1  -6       55.20       51.62      4.33 o
  -2   1   6      457.60      481.66     23.23 o
  -2   1   6      457.60      470.77     30.23 o
  -2   1   6      457.60      455.87     24.49 o
   2  -1  -6      457.60      493.70     24.89 o
   2  -1  -6      457.60      504.24     24.36 o
   2  -1  -6      457.60      545.23     30.58 o
   2  -1  -6      457.60      480.51     23.31 o
  -1   1   6       91.36      110.35      6.06 o
  -1   1   6       91.36      120.39      6.41 o
   1  -1  -6       91.36      121.09      6.54 o
  -1   1   6       91.36      110.62      7.64 o
   1  -1  -6       91.36      109.19      6.31 o
  -1   1   6       91.36      111.92      6.41 o
   1  -1  -6       91.36      110.32      6.09 o
   1  -1  -6       91.36      110.72      6.66 o
   0   1   6        2.80        3.70      0.98 o
   0   1   6        2.80        3.23      0.93 o
   0  -1  -6        2.80        1.78      0.95 o
   0  -1  -6        2.80        3.15      1.10 o
   0   1   6        2.80        2.05      1.08 o
   0   1   6        2.80        2.90      1.03 o
  -1  -1  -6      451.94      495.12     24.27 o
   1   1   6      451.94      503.98     23.14 o
  -1  -1  -6      451.94      505.99     22.86 o
   1   1   6      451.94      452.56     22.69 o
   1   1   6      451.94      429.72     23.99 o
  -1  -1  -6      451.94      519.09     23.94 o
  -2  -1  -6      322.57      284.77     14.77 o
  -2  -1  -6      322.57      301.60     15.59 o
  -2  -1  -6      322.57      295.95     14.54 o
   2   1   6      322.57      294.20     15.77 o
  -2  -1  -6      322.57      300.97     15.89 o
   2   1   6      322.57      301.39     14.79 o
   3   1   6        6.11        5.53      2.33 o
   3   1   6        6.11        5.31      1.88 o
  -3  -1  -6        6.11        7.76      2.30 o
  -3  -1  -6        6.11        7.08      2.03 o
  -3  -1  -6        6.11        7.98      2.55 o
  -3  -1  -6        6.11        8.84      2.60 o
  -4  -1  -6        0.10       -0.98      2.25 o
  -4  -1  -6        0.10       -0.18      1.65 o
  -4  -1  -6        0.10        0.13      2.23 o
   4   1   6        0.10        1.73      2.13 o
   4   1   6        0.10        0.35      1.68 o
   5   1   6        9.88        7.08      2.75 o
   5   1   6        9.88       12.47      3.60 o
  -5  -1  -6        9.88       10.96      3.10 o
  -5  -1  -6        9.88       10.19      3.70 o
  -5  -1  -6        9.88        6.91      3.63 o
  -5   2   6        5.89        2.55      2.68 o
   5  -2  -6        5.89        5.03      2.53 o
  -5   2   6        5.89        2.15      2.03 o
   5  -2  -6        5.89        3.08      2.78 o
  -5   2   6        5.89       -0.85      3.53 o
  -4   2   6        0.84        1.23      3.00 o
   4  -2  -6        0.84       -1.63      1.93 o
  -4   2   6        0.84        0.70      2.10 o
  -4   2   6        0.84       -0.28      1.63 o
   4  -2  -6        0.84       -2.35      1.60 o
  -3   2   6       95.31       83.48      5.81 o
  -3   2   6       95.31       78.10      6.96 o
  -3   2   6       95.31       76.42      5.33 o
   3  -2  -6       95.31       84.53      6.08 o
   3  -2  -6       95.31       86.26      5.46 o
  -2   2   6       85.20       83.44      6.64 o
  -2   2   6       85.20       83.69      5.06 o
  -2   2   6       85.20       86.69      5.43 o
   2  -2  -6       85.20       80.78      5.06 o
   2  -2  -6       85.20       77.25      5.56 o
  -2   2   6       85.20       85.89      5.41 o
   1  -2  -6      148.10      137.56      8.07 o
   1  -2  -6      148.10      149.41      7.94 o
  -1   2   6      148.10      142.14      7.79 o
  -1   2   6      148.10      139.39      7.84 o
   1  -2  -6      148.10      133.20      7.39 o
  -1   2   6      148.10      157.80      7.64 o
  -1   2   6      148.10      136.61      7.34 o
   0   2   6      173.83      189.15      9.57 o
   0   2   6      173.83      171.31      9.02 o
   0  -2  -6      173.83      154.10      9.55 o
   0   2   6      173.83      174.87      8.92 o
   0   2   6      173.83      199.98      9.50 o
   0  -2  -6      173.83      197.20      9.60 o
   0  -2  -6      173.83      174.62      9.35 o
   0  -2  -6      173.83      163.90      8.92 o
  -1  -2  -6       63.78       93.97      5.16 o
   1   2   6       63.78       73.66      4.66 o
   1   2   6       63.78       79.95      5.16 o
   1   2   6       63.78       69.76      5.03 o
   1   2   6       63.78       90.12      4.13 o
  -1  -2  -6       63.78       66.43      5.06 o
  -1  -2  -6       63.78       79.00      4.76 o
   2   2   6       98.47      102.52      6.54 o
  -2  -2  -6       98.47       95.53      5.91 o
  -2  -2  -6       98.47       99.19      6.61 o
  -2  -2  -6       98.47       93.28      4.98 o
   2   2   6       98.47       99.71      6.01 o
  -3  -2  -6        9.10       12.49      2.60 o
   3   2   6        9.10       10.86      2.33 o
  -3  -2  -6        9.10       11.39      2.70 o
  -3  -2  -6        9.10        7.78      1.98 o
   3   2   6        9.10       12.47      2.55 o
   4   2   6        0.02       -0.48      2.03 o
   4   2   6        0.02        2.45      2.03 o
  -4  -2  -6        0.02       -1.43      1.65 o
  -4  -2  -6        0.02        2.45      2.35 o
  -4  -2  -6        0.02        1.90      2.45 o
  -5  -2  -6        3.56        7.98      3.63 o
  -5  -2  -6        3.56        1.78      2.48 o
   5   2   6        3.56        0.73      2.35 o
  -5  -2  -6        3.56        1.95      3.13 o
   5   2   6        3.56        3.20      3.15 o
   5  -3  -6       10.61       10.29      3.35 o
  -5   3   6       10.61       10.01      4.56 o
  -5   3   6       10.61        9.66      3.10 o
  -5   3   6       10.61       12.39      2.93 o
  -4   3   6       17.57       22.13      3.08 o
  -4   3   6       17.57       11.74      2.95 o
   4  -3  -6       17.57       18.12      2.90 o
   4  -3  -6       17.57       25.66      3.68 o
  -4   3   6       17.57       18.15      4.23 o
  -3   3   6        1.48        0.95      2.40 o
  -3   3   6        1.48       -1.95      1.30 o
   3  -3  -6        1.48        0.65      1.25 o
  -3   3   6        1.48       -1.30      1.15 o
   3  -3  -6        1.48        1.73      1.30 o
   3  -3  -6        1.48        0.65      1.68 o
  -3   3   6        1.48       -1.50      1.35 o
   2  -3  -6       25.41       28.66      3.00 o
   2  -3  -6       25.41       25.58      2.53 o
  -2   3   6       25.41       28.79      2.85 o
   2  -3  -6       25.41       30.17      2.70 o
  -2   3   6       25.41       28.74      3.50 o
  -2   3   6       25.41       29.11      2.83 o
   2  -3  -6       25.41       28.99      2.90 o
  -2   3   6       25.41       25.93      2.55 o
   1  -3  -6       74.59       81.26      4.98 o
  -1   3   6       74.59       91.45      5.28 o
   1  -3  -6       74.59       92.17      5.18 o
   1  -3  -6       74.59       93.88      5.36 o
  -1   3   6       74.59       84.31      5.13 o
   1  -3  -6       74.59       82.53      5.51 o
  -1   3   6       74.59       93.38      5.41 o
  -1   3   6       74.59       84.19      5.01 o
   0   3   6        3.53        1.63      1.00 o
   0   3   6        3.53        3.55      1.08 o
   0  -3  -6        3.53        1.33      0.95 o
   0  -3  -6        3.53        1.98      1.03 o
   0  -3  -6        3.53        3.90      1.30 o
   0   3   6        3.53        2.13      1.08 o
   0   3   6        3.53        1.60      1.05 o
   0  -3  -6        3.53        1.33      1.03 o
   1   3   6       75.86       82.51      5.46 o
   1   3   6       75.86       87.54      5.53 o
   1   3   6       75.86       85.04      5.08 o
  -2  -3  -6       23.90       16.92      2.40 o
  -2  -3  -6       23.90       13.92      2.53 o
  -3  -3  -6       22.65       17.85      3.08 o
   3   3   6       22.65       21.10      3.30 o
  -3  -3  -6       22.65       20.78      2.90 o
   3   3   6       22.65       29.34      3.38 o
  -3  -3  -6       22.65       21.25      3.55 o
   4   3   6        3.25        4.86      2.58 o
  -4  -3  -6        3.25        1.50      1.78 o
  -4  -3  -6        3.25        2.00      2.60 o
   4   3   6        3.25        5.06      2.33 o
  -5   4   6        0.81       -0.68      3.35 o
   5  -4  -6        0.81        2.60      2.43 o
  -5   4   6        0.81       -0.30      1.75 o
  -5   4   6        0.81       -0.05      2.25 o
  -4   4   6        4.73        6.96      3.38 o
  -4   4   6        4.73        4.73      2.05 o
  -4   4   6        4.73        3.38      2.20 o
   4  -4  -6        4.73        3.35      2.15 o
   4  -4  -6        4.73        5.23      2.05 o
   3  -4  -6       88.90       92.34      6.18 o
  -3   4   6       88.90       82.33      7.59 o
   3  -4  -6       88.90       79.40      6.08 o
  -3   4   6       88.90       84.96      5.73 o
   3  -4  -6       88.90       85.43      5.58 o
  -3   4   6       88.90       93.57      6.21 o
   2  -4  -6      320.62      323.39     15.72 o
  -2   4   6      320.62      308.35     15.74 o
   2  -4  -6      320.62      341.91     16.67 o
   2  -4  -6      320.62      314.67     16.17 o
  -2   4   6      320.62      311.08     16.64 o
  -2   4   6      320.62      324.92     21.00 o
  -2   4   6      320.62      321.01     16.49 o
   2  -4  -6      320.62      319.33     16.87 o
   1  -4  -6       24.77       26.44      2.78 o
  -1   4   6       24.77       28.66      2.60 o
  -1   4   6       24.77       25.73      2.48 o
   1  -4  -6       24.77       24.66      2.38 o
  -1   4   6       24.77       27.11      2.38 o
   1  -4  -6       24.77       26.21      2.48 o
   1  -4  -6       24.77       25.96      2.35 o
  -1   4   6       24.77       25.96      2.55 o
   0   4   6       64.06       57.44      3.73 o
   0   4   6       64.06       53.28      3.88 o
   0   4   6       64.06       59.64      4.11 o
   0   4   6       64.06       60.67      3.91 o
   0  -4  -6       64.06       57.36      3.91 o
   0  -4  -6       64.06       58.54      4.06 o
   0  -4  -6       64.06       55.76      4.11 o
   0  -4  -6       64.06       62.47      3.71 o
  -1  -4  -6      192.21      218.13     10.87 o
  -1  -4  -6      192.21      181.13     10.67 o
   1   4   6      192.21      173.62      9.95 o
   1   4   6      192.21      192.88     10.62 o
  -1  -4  -6      192.21      205.63      9.97 o
  -1  -4  -6      192.21      209.09     10.50 o
   1   4   6      192.21      183.39     10.67 o
   2   4   6       10.90       10.46      2.10 o
   2   4   6       10.90       10.56      2.05 o
  -2  -4  -6       10.90        9.11      1.83 o
  -2  -4  -6       10.90        9.26      2.10 o
   2   4   6       10.90        6.38      2.03 o
  -2  -4  -6       10.90        8.26      2.13 o
  -3  -4  -6       20.28       24.18      3.00 o
   3   4   6       20.28       23.10      3.18 o
  -3  -4  -6       20.28       15.72      3.25 o
   3   4   6       20.28       25.26      3.50 o
  -4  -4  -6        3.48        3.70      1.98 o
   4   4   6        3.48        3.53      2.55 o
  -4  -4  -6        3.48       -1.50      2.40 o
   4   4   6        3.48        2.28      2.30 o
  -5   5   6        2.97        6.43      2.78 o
  -5   5   6        2.97        3.80      2.38 o
   5  -5  -6        2.97        5.51      2.75 o
  -5   5   6        2.97       -1.53      3.33 o
  -4   5   6       19.78       23.68      4.61 o
   4  -5  -6       19.78       17.22      3.25 o
  -4   5   6       19.78       17.10      2.93 o
  -4   5   6       19.78       20.45      3.38 o
   3  -5  -6      426.14      394.57     21.08 o
  -3   5   6      426.14      391.99     19.83 o
  -3   5   6      426.14      392.86     21.06 o
  -3   5   6      426.14      414.15     26.65 o
   3  -5  -6      426.14      414.27     19.73 o
   2  -5  -6      265.48      266.56     13.76 o
  -2   5   6      265.48      264.10     17.77 o
  -2   5   6      265.48      261.17     13.21 o
   2  -5  -6      265.48      257.79     14.01 o
  -2   5   6      265.48      248.07     13.86 o
   2  -5  -6      265.48      267.81     13.03 o
  -2   5   6      265.48      262.10     13.76 o
  -1   5   6      404.88      395.70     19.28 o
  -1   5   6      404.88      432.83     19.58 o
   1  -5  -6      404.88      406.43     19.18 o
  -1   5   6      404.88      398.53     20.49 o
   1  -5  -6      404.88      378.24     20.46 o
  -1   5   6      404.88      402.04     20.21 o
   1  -5  -6      404.88      410.67     19.23 o
   1  -5  -6      404.88      410.99     20.31 o
   0   5   6        5.69        6.21      1.63 o
   0  -5  -6        5.69        6.38      1.28 o
   0   5   6        5.69        9.14      1.75 o
   0   5   6        5.69        5.56      1.35 o
  -1  -5  -6      201.16      205.40     10.32 o
  -1  -5  -6      201.16      186.34     11.02 o
  -1  -5  -6      201.16      201.54     10.80 o
   1   5   6      201.16      202.09     10.47 o
   1   5   6      201.16      196.48     11.17 o
   1   5   6      201.16      213.12     11.17 o
  -1  -5  -6      201.16      210.49     11.17 o
  -2  -5  -6      214.74      218.57     13.25 o
  -2  -5  -6      214.74      269.72     13.18 o
   2   5   6      214.74      261.38     13.68 o
   2   5   6      214.74      247.05     12.65 o
  -2  -5  -6      214.74      213.18     12.25 o
   3   5   6       29.48       32.04      3.75 o
  -3  -5  -6       29.48       27.51      4.01 o
   3   5   6       29.48       26.36      3.88 o
  -3  -5  -6       29.48       28.76      3.40 o
  -4  -5  -6        6.91        4.78      3.03 o
  -4  -5  -6        6.91       12.54      2.78 o
   4   5   6        6.91        8.21      2.78 o
   4   5   6        6.91        8.49      3.08 o
  -4   6   6       14.56       18.92      3.48 o
   4  -6  -6       14.56       19.67      3.20 o
  -4   6   6       14.56       16.17      2.90 o
  -4   6   6       14.56       12.94      4.16 o
   3  -6  -6       17.28       15.44      2.33 o
  -3   6   6       17.28       12.39      2.68 o
   3  -6  -6       17.28       11.51      2.58 o
  -3   6   6       17.28       15.97      4.01 o
  -3   6   6       17.28       13.49      2.45 o
   2  -6  -6       98.99       92.90      5.41 o
  -2   6   6       98.99       93.27      5.96 o
  -2   6   6       98.99       89.97      7.96 o
   2  -6  -6       98.99       94.27      6.06 o
  -2   6   6       98.99       91.52      5.88 o
  -2   6   6       98.99       96.23      6.13 o
  -2   6   6       98.99       92.42      5.71 o
   2  -6  -6       98.99       88.01      5.73 o
   1  -6  -6       37.05       34.95      2.73 o
  -1   6   6       37.05       45.69      3.13 o
   1  -6  -6       37.05       31.34      3.05 o
  -1   6   6       37.05       32.72      3.13 o
   1  -6  -6       37.05       35.97      2.80 o
   1  -6  -6       37.05       36.80      3.00 o
  -1   6   6       37.05       40.05      3.30 o
   0   6   6       31.02       29.39      3.03 o
   0   6   6       31.02       31.19      2.80 o
   0  -6  -6       31.02       27.89      2.73 o
   0  -6  -6       31.02       28.56      3.03 o
   0   6   6       31.02       30.22      2.73 o
   0   6   6       31.02       30.19      2.95 o
   0  -6  -6       31.02       27.36      2.38 o
   1   6   6       15.16       15.80      2.38 o
  -1  -6  -6       15.16       20.40      2.58 o
  -1  -6  -6       15.16       16.72      2.38 o
   1   6   6       15.16       15.87      2.18 o
  -1  -6  -6       15.16       18.30      2.08 o
   1   6   6       15.16       14.64      2.40 o
   2   6   6       28.79       38.00      3.86 o
  -2  -6  -6       28.79       27.59      3.50 o
  -2  -6  -6       28.79       24.63      2.90 o
   2   6   6       28.79       34.07      3.45 o
  -3  -6  -6       38.47       36.90      3.63 o
  -3  -6  -6       38.47       42.11      4.58 o
   3   6   6       38.47       41.93      4.26 o
   3   6   6       38.47       32.24      4.43 o
   4   6   6        3.26        2.60      2.73 o
  -4  -6  -6        3.26        4.28      2.88 o
   4   6   6        3.26        5.03      2.63 o
   4  -7  -6        8.17       14.07      2.80 o
  -4   7   6        8.17       15.42      4.36 o
  -4   7   6        8.17       15.49      2.95 o
  -3   7   6       37.58       30.52      3.81 o
   3  -7  -6       37.58       35.32      3.65 o
  -3   7   6       37.58       36.67      3.73 o
  -3   7   6       37.58       43.31      5.98 o
  -2   7   6      180.17      169.69      8.99 o
  -2   7   6      180.17      171.92      9.59 o
   2  -7  -6      180.17      154.34      9.24 o
  -2   7   6      180.17      164.23      9.37 o
  -2   7   6      180.17      155.94     12.37 o
  -1   7   6       20.36       20.43      2.40 o
   1  -7  -6       20.36       16.67      1.80 o
   1  -7  -6       20.36       16.77      2.15 o
  -1   7   6       20.36       21.48      2.58 o
  -1   7   6       20.36       20.18      2.35 o
  -1   7   6       20.36       19.70      2.50 o
   1  -7  -6       20.36       12.89      1.98 o
   0   7   6      197.59      196.21     10.12 o
   0  -7  -6      197.59      178.98     10.35 o
   0   7   6      197.59      193.08     10.62 o
   0   7   6      197.59      199.54     10.62 o
   0   7   6      197.59      189.75      9.97 o
   1   7   6        3.33        3.70      1.83 o
  -1  -7  -6        3.33        5.03      1.85 o
  -1  -7  -6        3.33        5.21      1.45 o
  -1  -7  -6        3.33        4.71      1.68 o
   1   7   6        3.33        3.90      1.70 o
   1   7   6        3.33        5.53      1.70 o
  -2  -7  -6       35.29       37.22      3.91 o
   2   7   6       35.29       34.97      3.60 o
  -2  -7  -6       35.29       40.83      3.28 o
   3   7   6        0.34       -0.45      2.03 o
   3   7   6        0.34       -0.18      1.88 o
  -3  -7  -6        0.34        0.83      2.25 o
   4   7   6        0.95        2.05      2.53 o
  -4  -7  -6        0.95        5.26      2.98 o
   4   7   6        0.95        1.48      2.78 o
  -4   8   6       22.46       27.84      3.73 o
   4  -8  -6       22.46       22.53      3.33 o
  -4   8   6       22.46       28.66      5.41 o
  -3   8   6       10.11       11.59      2.38 o
   3  -8  -6       10.11       12.92      2.40 o
  -3   8   6       10.11        5.08      3.03 o
  -2   8   6       49.34       52.37      4.06 o
  -2   8   6       49.34       64.06      4.61 o
   2  -8  -6       49.34       55.23      4.06 o
  -2   8   6       49.34       42.36      5.66 o
   1  -8  -6        0.39        1.63      1.23 o
   1  -8  -6        0.39       -0.08      1.15 o
  -1   8   6        0.39        0.18      1.13 o
  -1   8   6        0.39        0.00      1.30 o
  -1   8   6        0.39       -0.43      1.40 o
   0   8   6      111.45      105.92      6.49 o
   0  -8  -6      111.45      116.04      6.03 o
   0   8   6      111.45      106.52      6.96 o
   0   8   6      111.45      118.39      7.14 o
   0  -8  -6      111.45      110.73      6.76 o
   0  -8  -6      111.45      116.19      6.69 o
   1   8   6      120.74      116.69      7.51 o
   1   8   6      120.74      124.30      7.06 o
  -1  -8  -6      120.74      110.13      7.11 o
  -2  -8  -6        1.09        1.10      1.85 o
   2   8   6        1.09       -0.88      1.55 o
   2   8   6        1.09       -0.70      2.00 o
  -3  -8  -6       19.62       16.82      3.38 o
   3   8   6       19.62        8.26      2.45 o
  -4   9   6        3.22        5.36      2.23 o
  -4   9   6        3.22       -0.50      2.75 o
   4  -9  -6        3.22        3.43      2.05 o
  -3   9   6        7.29       13.22      2.50 o
   3  -9  -6        7.29        7.51      2.03 o
  -3   9   6        7.29       10.11      3.50 o
  -2   9   6        6.29        6.66      1.90 o
   2  -9  -6        6.29        4.08      1.58 o
  -2   9   6        6.29        4.43      2.75 o
   1  -9  -6       32.72       23.03      2.35 o
  -1   9   6       32.72       22.68      2.73 o
   1  -9  -6       32.72       25.33      2.40 o
   0  -9  -6        7.22        5.03      1.58 o
   0   9   6        7.22        5.53      1.75 o
  -1  -9  -6        0.51       -2.07      1.38 o
   1   9   6        0.51       -1.08      1.35 o
  -2  -9  -6       39.03       35.15      4.01 o
   2   9   6       39.03       41.88      4.13 o
   3   9   6        2.05        2.18      2.18 o
  -3  -9  -6        2.05        3.03      2.40 o
  -3  10   6        1.99        5.21      2.15 o
   3 -10  -6        1.99        2.80      1.45 o
  -3  10   6        1.99        3.00      2.68 o
  -2  10   6       62.25       57.88      6.98 o
  -2  10   6       62.25       67.24      4.81 o
   2 -10  -6       62.25       65.39      3.93 o
  -1  10   6       21.57       30.51      3.15 o
   1 -10  -6       21.57       24.43      2.05 o
   0  10   6        2.38        4.73      1.68 o
   0 -10  -6        2.38        2.35      1.18 o
   1  10   6        6.05        4.08      1.85 o
  -1 -10  -6        6.05        5.23      1.85 o
  -2 -10  -6       16.68       16.30      2.83 o
   2  10   6       16.68       15.44      2.90 o
  -3  11   6        1.93        4.08      1.98 o
  -3  11   6        1.93        2.05      2.65 o
  -2  11   6        0.26        2.20      2.45 o
  -2  11   6        0.26       -0.35      1.60 o
  -1  11   6      107.31       88.89      5.81 o
   0  11   6        2.72        0.00      1.45 o
   1  11   6        5.33        5.36      2.05 o
  -1 -11  -6        5.33        3.80      1.65 o
   2  11   6       16.68       21.08      3.38 o
  -2 -11  -6       16.68       21.93      3.03 o
  -2  12   6       16.81       18.85      3.05 o
  -2  12   6       16.81       22.70      5.03 o
  -1  12   6       12.63       16.27      2.70 o
   0  12   6       13.11       14.04      2.58 o
   1  12   6        3.72        6.01      2.25 o
   1  14  -7        9.51        6.91      1.83 o
  -1 -14   7        9.51       10.66      3.10 o
   0 -14   7        0.59        0.93      2.10 o
   0  14  -7        0.59        6.16      3.05 o
  -1  14  -7        3.95        9.96      3.20 o
   1 -14   7        3.95        6.93      3.00 o
  -2 -13   7       25.12       31.04      4.28 o
   2  13  -7       25.12       25.53      3.15 o
   1  13  -7        0.10       -1.95      1.30 o
  -1 -13   7        0.10       -1.45      1.78 o
   0  13  -7        0.41        0.00      2.18 o
   0 -13   7        0.41        0.53      1.90 o
   1 -13   7        3.32        3.83      2.35 o
  -1  13  -7        3.32        4.98      2.78 o
  -2  13  -7        1.40        2.15      2.90 o
  -2  13  -7        1.40        0.00      1.03 o
  -2 -12   7        3.48       11.01      2.88 o
   2  12  -7        3.48        4.53      2.13 o
   1  12  -7        0.81        0.90      1.38 o
  -1 -12   7        0.81        1.38      1.90 o
   0 -12   7       14.31       15.37      3.18 o
   0  12  -7       14.31       14.82      3.50 o
   1 -12   7       73.51       75.01      6.36 o
  -1  12  -7       73.51       78.91      7.39 o
  -2  12  -7       66.66       71.93      7.31 o
  -2  12  -7       66.66       65.87      4.16 o
  -3  12  -7        8.84        8.39      2.25 o
  -3  12  -7        8.84        5.96      1.88 o
  -3  12  -7        8.84       15.34      4.86 o
  -3 -11   7        0.89        1.83      1.85 o
   3  11  -7        0.89       -0.05      1.75 o
  -2 -11   7      103.13       93.22      6.94 o
   2  11  -7      103.13       98.57      6.18 o
  -1 -11   7        8.70       10.41      2.70 o
   1  11  -7        8.70       10.16      1.93 o
   0  11  -7        0.18        1.03      0.73 o
   0  11  -7        0.18       -1.58      1.83 o
   0 -11   7        0.18        0.65      1.70 o
  -1  11  -7        0.07        1.75      2.43 o
   1 -11   7        0.07       -0.35      2.10 o
  -2  11  -7       87.21       90.73      5.38 o
  -2  11  -7       87.21       97.67      8.64 o
  -2  11  -7       87.21       94.46      5.56 o
  -3  11  -7        1.60        1.25      1.58 o
  -3  11  -7        1.60        2.83      3.85 o
  -3  11  -7        1.60        4.21      1.93 o
  -3 -10   7        0.33        0.65      1.60 o
  -3 -10   7        0.33       -1.45      1.43 o
   3  10  -7        0.33       -1.20      1.48 o
   2  10  -7       25.43       21.10      2.83 o
  -2 -10   7       25.43       28.31      3.58 o
  -1 -10   7       43.24       49.04      4.56 o
   1  10  -7       43.24       53.10      3.55 o
   0 -10   7       44.00       41.78      4.01 o
   0  10  -7       44.00       38.25      2.50 o
   0  10  -7       44.00       37.03      2.40 o
   0  10  -7       44.00       41.86      4.31 o
  -1  10  -7       49.74       54.83      5.33 o
   1 -10   7       49.74       48.72      4.61 o
  -1  10  -7       49.74       47.62      2.93 o
   2 -10   7      138.13      149.75      9.72 o
  -2  10  -7      138.13      147.12      7.69 o
  -2  10  -7      138.13      135.02      7.81 o
  -2  10  -7      138.13      154.26     11.42 o
  -3  10  -7        1.17       -0.93      1.50 o
  -3  10  -7        1.17        4.68      3.80 o
  -3  10  -7        1.17        0.35      1.50 o
  -4  10  -7        0.07        1.43      4.73 o
  -4  10  -7        0.07       -0.43      2.13 o
  -4  10  -7        0.07        1.53      1.93 o
  -4  -9   7        2.36        0.35      1.95 o
   4   9  -7        2.36        2.93      2.23 o
  -4  -9   7        2.36        1.18      1.93 o
  -3  -9   7       16.26       16.12      3.05 o
  -3  -9   7       16.26       14.24      2.28 o
   3   9  -7       16.26       15.67      2.85 o
   2   9  -7        4.17        5.73      1.78 o
  -2  -9   7        4.17        5.03      2.05 o
   1   9  -7       23.65       25.61      2.48 o
  -1  -9   7       23.65       31.82      3.58 o
   1   9  -7       23.65       23.68      2.48 o
   0   9  -7       11.19        8.71      1.68 o
   0   9  -7       11.19        6.71      2.15 o
   0  -9   7       11.19        7.08      2.08 o
   0   9  -7       11.19        9.29      1.13 o
   0   9  -7       11.19        8.96      1.28 o
  -1   9  -7        1.77        2.80      0.90 o
  -1   9  -7        1.77        4.98      2.28 o
   1  -9   7        1.77        2.25      1.73 o
  -1   9  -7        1.77        3.03      0.90 o
  -2   9  -7        2.62        6.73      3.20 o
  -2   9  -7        2.62        3.50      1.38 o
  -2   9  -7        2.62        3.45      1.28 o
   2  -9   7        2.62        3.80      2.23 o
  -3   9  -7       37.34       35.97      3.40 o
  -3   9  -7       37.34       36.35      6.01 o
  -3   9  -7       37.34       38.85      3.78 o
  -4   9  -7        4.14        2.93      2.08 o
  -4   9  -7        4.14        7.41      4.98 o
  -4   9  -7        4.14        7.98      2.88 o
  -4  -8   7        4.87        3.50      2.10 o
  -4  -8   7        4.87        4.86      2.33 o
   4   8  -7        4.87        1.90      2.25 o
  -3  -8   7        2.69        1.95      1.85 o
   3   8  -7        2.69        2.50      1.83 o
  -3  -8   7        2.69        4.36      1.80 o
   2   8  -7      118.97      106.55      6.49 o
   2   8  -7      118.97      109.45      7.14 o
  -2  -8   7      118.97      107.98      6.11 o
  -2  -8   7      118.97      109.10      7.16 o
  -2  -8   7      118.97      107.90      6.03 o
   1   8  -7       40.70       37.48      2.88 o
   1   8  -7       40.70       38.20      2.95 o
   1   8  -7       40.70       43.48      3.48 o
  -1  -8   7       40.70       41.33      3.73 o
   0   8  -7       10.12       14.44      2.40 o
   0   8  -7       10.12       12.02      1.40 o
  -1   8  -7       37.66       39.38      2.50 o
  -1   8  -7       37.66       36.98      2.50 o
  -1   8  -7       37.66       37.90      2.55 o
   1  -8   7       37.66       41.18      3.76 o
  -1   8  -7       37.66       45.44      3.00 o
  -1   8  -7       37.66       37.10      4.21 o
   2  -8   7        7.25        7.91      2.45 o
  -2   8  -7        7.25        8.49      1.53 o
  -2   8  -7        7.25        3.08      2.98 o
  -2   8  -7        7.25        3.85      1.40 o
  -2   8  -7        7.25        7.68      1.40 o
  -3   8  -7        0.16        3.18      1.60 o
  -3   8  -7        0.16       -3.63      3.18 o
  -3   8  -7        0.16        0.25      1.48 o
  -4   8  -7        0.95        3.83      2.18 o
  -4   8  -7        0.95        1.70      4.51 o
  -4   8  -7        0.95        0.30      2.30 o
   4  -8   7        0.95        1.93      1.20 o
   4   7  -7       12.44       14.39      2.95 o
   4   7  -7       12.44       12.82      3.15 o
  -4  -7   7       12.44       12.09      2.90 o
   3   7  -7      209.11      202.18     11.85 o
  -3  -7   7      209.11      198.50     11.05 o
  -3  -7   7      209.11      190.59     11.35 o
   3   7  -7      209.11      190.61     10.92 o
   2   7  -7       21.23       25.61      2.65 o
  -2  -7   7       21.23       25.76      3.20 o
   2   7  -7       21.23       23.28      2.63 o
  -2  -7   7       21.23       24.11      1.98 o
  -2  -7   7       21.23       16.25      2.50 o
  -2  -7   7       21.23       23.43      2.38 o
   2   7  -7       21.23       28.79      3.28 o
   1   7  -7       35.33       29.92      2.48 o
  -1  -7   7       35.33       30.07      3.28 o
   1   7  -7       35.33       34.05      3.03 o
   1   7  -7       35.33       33.52      2.58 o
   0   7  -7       15.66       18.67      1.73 o
   0   7  -7       15.66       19.02      2.48 o
   0   7  -7       15.66       15.77      1.68 o
  -1   7  -7      193.75      206.72     10.25 o
  -1   7  -7      193.75      190.44      9.39 o
  -1   7  -7      193.75      196.40     13.05 o
  -1   7  -7      193.75      185.20      9.77 o
  -1   7  -7      193.75      197.07      9.52 o
   1  -7   7      193.75      190.18     10.92 o
  -2   7  -7        1.25        0.18      2.55 o
  -2   7  -7        1.25        1.58      1.13 o
  -2   7  -7        1.25       -0.68      0.90 o
   2  -7   7        1.25        2.13      1.60 o
  -2   7  -7        1.25        0.08      1.08 o
  -2   7  -7        1.25        1.48      1.33 o
  -3   7  -7        4.21       10.91      2.33 o
  -3   7  -7        4.21        6.31      2.00 o
  -3   7  -7        4.21       11.26      4.28 o
  -4   7  -7       15.02       17.80      3.13 o
  -4   7  -7       15.02       27.08      6.23 o
   4  -7   7       15.02       20.30      2.45 o
  -4   7  -7       15.02       18.95      3.55 o
   4   6  -7        4.98        5.73      2.33 o
   4   6  -7        4.98        9.39      2.88 o
   4   6  -7        4.98        4.46      2.70 o
  -4  -6   7        4.98        5.73      2.45 o
   3   6  -7       90.90       95.32      7.09 o
   3   6  -7       90.90       90.46      6.46 o
  -3  -6   7       90.90      100.63      5.91 o
  -3  -6   7       90.90       98.02      6.46 o
   3   6  -7       90.90       89.91      6.31 o
  -2  -6   7        2.39        0.03      0.93 o
   2   6  -7        2.39        4.36      1.50 o
   2   6  -7        2.39        3.73      1.50 o
  -2  -6   7        2.39        1.05      0.70 o
   2   6  -7        2.39        2.65      1.65 o
  -2  -6   7        2.39        0.13      1.28 o
  -2  -6   7        2.39        4.18      1.60 o
   1   6  -7       78.80       65.70      4.13 o
  -1  -6   7       78.80       69.48      4.03 o
   1   6  -7       78.80       66.38      4.18 o
   1   6  -7       78.80       64.23      3.98 o
  -1  -6   7       78.80       70.76      4.78 o
  -1  -6   7       78.80       66.28      3.93 o
   1   6  -7       78.80       66.93      4.58 o
   0   6  -7      391.40      532.85     22.82 o
   0   6  -7      391.40      454.74     23.77 o
   0   6  -7      391.40      498.20     22.77 o
   0  -6   7      391.40      497.37     24.55 o
   0   6  -7      391.40      459.15     29.89 o
   0   6  -7      391.40      513.27     24.20 o
  -1   6  -7       82.86       88.89      4.78 o
  -1   6  -7       82.86       89.07      5.31 o
  -1   6  -7       82.86       90.32      5.01 o
  -1   6  -7       82.86       86.86      6.69 o
   1  -6   7       82.86       91.14      5.93 o
  -1   6  -7       82.86       87.81      4.86 o
   2  -6   7       57.21       73.81      4.03 o
  -2   6  -7       57.21       61.64      4.38 o
  -2   6  -7       57.21       64.77      6.31 o
   2  -6   7       57.21       63.47      5.93 o
  -2   6  -7       57.21       69.43      4.33 o
   2  -6   7       57.21       78.59      4.18 o
  -2   6  -7       57.21       79.41      4.68 o
  -2   6  -7       57.21       69.15      4.78 o
   2  -6   7       57.21       62.94      5.01 o
  -3   6  -7        6.89        5.86      2.53 o
  -3   6  -7        6.89        9.14      2.23 o
  -4   6  -7        0.02        4.38      4.56 o
  -4   6  -7        0.02        0.23      2.18 o
   4  -6   7        0.02       -1.55      1.43 o
  -4   6  -7        0.02       -1.98      1.63 o
  -5  -5   7        5.92        9.44      3.23 o
   5   5  -7        5.92        4.13      2.60 o
   5   5  -7        5.92        1.60      2.98 o
   4   5  -7       84.57       70.73      5.93 o
   4   5  -7       84.57       85.12      6.89 o
  -4  -5   7       84.57       85.40      6.58 o
   4   5  -7       84.57       80.14      6.26 o
  -3  -5   7      720.73      747.10     33.10 o
   3   5  -7      720.73      692.34     33.45 o
   3   5  -7      720.73      718.99     43.09 o
   3   5  -7      720.73      696.88     35.58 o
  -3  -5   7      720.73      657.71     34.93 o
   3   5  -7      720.73      681.73     34.76 o
   2   5  -7       95.92       88.42      5.53 o
   2   5  -7       95.92       88.79      6.64 o
  -2  -5   7       95.92       84.64      5.58 o
  -2  -5   7       95.92       92.47      5.86 o
   2   5  -7       95.92       92.07      5.53 o
  -2  -5   7       95.92       92.90      5.16 o
   2   5  -7       95.92       85.56      5.61 o
   2   5  -7       95.92       88.82      5.51 o
   2   5  -7       95.92       90.67      6.11 o
   1   5  -7        0.79        4.98      1.60 o
   1   5  -7        0.79        0.73      0.98 o
  -1  -5   7        0.79        1.68      0.83 o
  -1  -5   7        0.79        2.08      1.25 o
  -1  -5   7        0.79        1.70      1.00 o
   1   5  -7        0.79        3.95      1.23 o
  -1  -5   7        0.79        5.11      1.25 o
   1   5  -7        0.79        3.10      1.00 o
   0   5  -7       62.15       55.94      3.96 o
   0   5  -7       62.15       53.73      3.38 o
   0  -5   7       62.15       51.08      3.91 o
   0   5  -7       62.15       51.70      3.56 o
   0   5  -7       62.15       56.66      3.31 o
   0  -5   7       62.15       47.55      3.10 o
   0   5  -7       62.15       54.23      3.23 o
   0  -5   7       62.15       55.31      3.23 o
  -1   5  -7       26.57       32.34      2.23 o
  -1   5  -7       26.57       26.71      2.23 o
   1  -5   7       26.57       28.19      2.03 o
  -1   5  -7       26.57       23.98      3.10 o
  -1   5  -7       26.57       25.23      2.20 o
   1  -5   7       26.57       29.94      2.88 o
   1  -5   7       26.57       25.98      2.78 o
  -1   5  -7       26.57       30.82      2.55 o
   1  -5   7       26.57       28.19      1.68 o
   1  -5   7       26.57       29.01      2.18 o
   2  -5   7       14.75       16.87      2.85 o
  -2   5  -7       14.75       20.03      3.78 o
  -2   5  -7       14.75       15.85      2.35 o
   2  -5   7       14.75       13.27      1.70 o
   2  -5   7       14.75       18.22      2.05 o
  -2   5  -7       14.75       14.44      1.90 o
  -2   5  -7       14.75       15.32      2.40 o
  -2   5  -7       14.75       19.95      2.18 o
   2  -5   7       14.75       14.62      2.50 o
   2  -5   7       14.75       20.48      1.55 o
  -2   5  -7       14.75       18.22      2.18 o
  -3   5  -7        0.38        5.26      2.50 o
  -3   5  -7        0.38        9.74      4.05 o
  -3   5  -7        0.38        3.23      1.98 o
  -4   5  -7       26.35       20.65      3.65 o
   4  -5   7       26.35       19.15      2.88 o
  -4   5  -7       26.35       21.85      3.75 o
  -4   5  -7       26.35       12.89      2.83 o
  -5   5  -7        9.43        8.41      2.93 o
   5  -5   7        9.43        7.93      2.75 o
  -5   5  -7        9.43        8.49      3.40 o
  -5  -4   7        0.24       -1.03      2.18 o
   5   4  -7        0.24       -0.33      2.63 o
   5   4  -7        0.24       -2.70      1.80 o
  -4  -4   7       34.53       38.43      4.51 o
   4   4  -7       34.53       36.30      4.73 o
   4   4  -7       34.53       35.67      4.23 o
  -4  -4   7       34.53       41.50      4.13 o
   4   4  -7       34.53       34.85      4.08 o
   3   4  -7       16.68       21.60      2.93 o
  -3  -4   7       16.68       15.75      2.40 o
   3   4  -7       16.68       22.00      3.20 o
   3   4  -7       16.68       11.74      2.35 o
  -3  -4   7       16.68       18.20      2.88 o
   3   4  -7       16.68       17.82      3.48 o
   2   4  -7       10.32       11.14      2.00 o
   2   4  -7       10.32       10.91      2.18 o
   2   4  -7       10.32       13.77      2.03 o
   2   4  -7       10.32       12.17      2.23 o
  -2  -4   7       10.32        8.29      1.58 o
   2   4  -7       10.32        9.79      1.80 o
  -2  -4   7       10.32       12.54      2.05 o
   2   4  -7       10.32       12.07      1.95 o
  -2  -4   7       10.32       13.02      2.15 o
   1   4  -7      161.12      205.84     10.17 o
  -1  -4   7      161.12      183.32     10.07 o
   1   4  -7      161.12      194.85      9.39 o
  -1  -4   7      161.12      182.82      9.14 o
   1   4  -7      161.12      181.82      9.39 o
   1   4  -7      161.12      166.14      9.72 o
  -1  -4   7      161.12      203.59      9.92 o
  -1  -4   7      161.12      166.06      9.72 o
   0   4  -7     1301.01     1311.84     60.88 o
   0   4  -7     1301.01     1337.15     63.75 o
   0   4  -7     1301.01     1402.75     60.88 o
   0  -4   7     1301.01     1373.10     64.13 o
   0  -4   7     1301.01     1305.39     63.73 o
   0   4  -7     1301.01     1313.36     64.33 o
   1  -4   7        0.16       -0.03      1.10 o
  -1   4  -7        0.16        0.23      0.90 o
   1  -4   7        0.16        0.23      0.35 o
  -1   4  -7        0.16        0.13      1.10 o
   1  -4   7        0.16        0.68      0.78 o
  -1   4  -7        0.16        0.00      1.65 o
  -1   4  -7        0.16        0.48      0.75 o
   1  -4   7        0.16        0.38      1.10 o
  -1   4  -7        0.16        1.83      0.83 o
   1  -4   7        0.16        1.30      0.80 o
   2  -4   7      140.40      140.81     10.54 o
  -2   4  -7      140.40      175.47      8.21 o
   2  -4   7      140.40      159.44      7.66 o
  -2   4  -7      140.40      132.14      8.64 o
  -2   4  -7      140.40      143.91      8.79 o
   2  -4   7      140.40      147.59      8.39 o
  -2   4  -7      140.40      141.86     10.82 o
  -2   4  -7      140.40      170.96      8.59 o
   3  -4   7        1.73        6.36      1.78 o
  -3   4  -7        1.73        1.65      1.75 o
  -3   4  -7        1.73        2.58      2.23 o
   4  -4   7        0.40       -1.10      1.65 o
  -4   4  -7        0.40       -0.50      1.78 o
  -4   4  -7        0.40        1.45      2.50 o
  -4   4  -7        0.40        0.28      2.23 o
  -5   4  -7        3.01        3.45      2.43 o
  -5   4  -7        3.01        2.93      2.98 o
   5  -4   7        3.01        3.33      2.58 o
   5   3  -7        2.05        1.15      2.18 o
   5   3  -7        2.05       -1.23      2.73 o
  -5  -3   7        2.05       -1.05      2.25 o
   4   3  -7        0.54        1.63      2.20 o
   4   3  -7        0.54        1.03      1.90 o
   4   3  -7        0.54       -0.18      1.65 o
  -4  -3   7        0.54        0.30      1.50 o
  -4  -3   7        0.54        2.33      2.00 o
   3   3  -7       22.94       22.60      2.95 o
   3   3  -7       22.94       19.78      3.28 o
   3   3  -7       22.94       30.69      3.88 o
   3   3  -7       22.94       17.70      2.90 o
  -3  -3   7       22.94       25.53      2.88 o
  -3  -3   7       22.94       19.22      2.98 o
   2   3  -7       89.29       94.25      5.66 o
   2   3  -7       89.29       96.56      5.96 o
   2   3  -7       89.29       91.12      5.68 o
  -2  -3   7       89.29       91.05      5.93 o
  -2  -3   7       89.29       88.47      5.98 o
   2   3  -7       89.29      100.51      6.71 o
   2   3  -7       89.29       87.39      6.08 o
  -2  -3   7       89.29       90.95      5.48 o
  -1  -3   7      278.92      247.62     14.14 o
   1   3  -7      278.92      314.98     14.61 o
   1   3  -7      278.92      267.60     13.54 o
   1   3  -7      278.92      267.18     13.51 o
  -1  -3   7      278.92      321.63     14.54 o
   1   3  -7      278.92      254.77     14.16 o
  -1  -3   7      278.92      285.58     13.44 o
   0  -3   7       22.93       20.25      2.03 o
   0  -3   7       22.93       22.81      1.78 o
   0  -3   7       22.93       18.75      2.18 o
   0   3  -7       22.93       19.03      2.05 o
   0   3  -7       22.93       17.90      1.85 o
   0   3  -7       22.93       18.78      1.83 o
   0   3  -7       22.93       18.90      1.85 o
   0  -3   7       22.93       19.35      1.83 o
   1  -3   7      201.76      171.14      8.52 o
   1  -3   7      201.76      173.85      9.35 o
  -1   3  -7      201.76      166.56      9.12 o
  -1   3  -7      201.76      177.51      8.69 o
   1  -3   7      201.76      162.37      9.05 o
   1  -3   7      201.76      166.71     11.15 o
   1  -3   7      201.76      184.82      9.32 o
  -1   3  -7      201.76      183.40      8.87 o
  -1   3  -7      201.76      178.61      9.52 o
  -2   3  -7        3.10        3.88      1.40 o
   2  -3   7        3.10        3.98      1.40 o
  -2   3  -7        3.10        2.23      1.60 o
   2  -3   7        3.10        3.20      1.53 o
  -2   3  -7        3.10        4.31      1.75 o
   2  -3   7        3.10        3.83      1.05 o
   2  -3   7        3.10        4.86      1.58 o
   2  -3   7        3.10        1.68      1.88 o
  -2   3  -7        3.10        4.66      1.43 o
  -2   3  -7        3.10        3.58      1.28 o
   3  -3   7      110.99      108.53      7.09 o
   3  -3   7      110.99      101.46      6.91 o
  -3   3  -7      110.99      108.45      7.41 o
  -3   3  -7      110.99      107.83      6.81 o
   3  -3   7      110.99      109.53      6.29 o
  -3   3  -7      110.99      124.50      7.46 o
   4  -3   7        3.79        5.56      2.38 o
  -4   3  -7        3.79        3.18      2.63 o
  -4   3  -7        3.79        7.06      2.78 o
   4  -3   7        3.79        4.21      1.73 o
  -4   3  -7        3.79        2.43      2.05 o
  -5   3  -7        0.18       -1.18      2.63 o
  -5   3  -7        0.18        0.23      2.03 o
   5  -3   7        0.18       -3.04      2.03 o
  -5   3  -7        0.18       -0.05      2.43 o
  -5  -2   7        2.31        3.58      2.78 o
  -5  -2   7        2.31        0.75      1.90 o
   5   2  -7        2.31        0.93      2.85 o
   5   2  -7        2.31        3.80      2.38 o
   4   2  -7        3.36        2.10      2.38 o
   4   2  -7        3.36        1.43      1.80 o
   4   2  -7        3.36        3.08      2.28 o
  -4  -2   7        3.36        2.28      1.78 o
  -4  -2   7        3.36        4.05      2.13 o
   3   2  -7       45.02       43.18      3.76 o
   3   2  -7       45.02       53.50      4.91 o
   3   2  -7       45.02       38.23      4.16 o
  -3  -2   7       45.02       41.61      3.60 o
   3   2  -7       45.02       41.33      3.91 o
  -3  -2   7       45.02       37.65      3.83 o
   2   2  -7      202.98      228.54     12.08 o
   2   2  -7      202.98      216.57     11.47 o
  -2  -2   7      202.98      225.14     11.40 o
   2   2  -7      202.98      226.79     14.36 o
  -2  -2   7      202.98      224.11     12.43 o
   2   2  -7      202.98      217.40     12.33 o
   2   2  -7      202.98      222.66     11.55 o
  -2  -2   7      202.98      223.43     12.15 o
   1   2  -7      396.60      397.12     19.79 o
   1   2  -7      396.60      393.58     18.92 o
  -1  -2   7      396.60      410.34     20.14 o
  -1  -2   7      396.60      396.54     18.79 o
  -1  -2   7      396.60      380.08     19.87 o
   1   2  -7      396.60      388.56     20.09 o
   1   2  -7      396.60      418.82     18.94 o
   0  -2   7      382.95      292.81     15.76 o
   0   2  -7      382.95      337.99     15.15 o
   0   2  -7      382.95      324.07     16.18 o
   0  -2   7      382.95      298.70     15.83 o
   0  -2   7      382.95      316.74     15.00 o
   0   2  -7      382.95      313.30     15.13 o
   0   2  -7      382.95      321.23     15.86 o
   0  -2   7      382.95      333.50     16.13 o
   1  -2   7       33.35       26.44      2.45 o
   1  -2   7       33.35       29.49      2.65 o
  -1   2  -7       33.35       30.37      2.48 o
   1  -2   7       33.35       27.89      2.40 o
  -1   2  -7       33.35       30.04      2.70 o
  -1   2  -7       33.35       26.79      2.40 o
   1  -2   7       33.35       35.93      3.10 o
   1  -2   7       33.35       29.82      2.23 o
  -1   2  -7       33.35       30.09      2.35 o
   2  -2   7      143.59      141.06      8.24 o
   2  -2   7      143.59      142.94      7.66 o
   2  -2   7      143.59      159.15      8.54 o
   2  -2   7      143.59      148.78      8.09 o
  -2   2  -7      143.59      147.75      8.01 o
  -2   2  -7      143.59      144.07      8.39 o
  -2   2  -7      143.59      151.66      8.67 o
   2  -2   7      143.59      132.65     10.17 o
  -3   2  -7       33.17       35.10      3.58 o
   3  -2   7       33.17       37.63      3.15 o
  -3   2  -7       33.17       29.41      4.01 o
  -3   2  -7       33.17       34.27      3.98 o
  -3   2  -7       33.17       33.62      3.35 o
   3  -2   7       33.17       30.07      3.43 o
   4  -2   7        4.46        5.08      2.45 o
   4  -2   7        4.46        5.16      2.00 o
  -4   2  -7        4.46        3.38      2.53 o
  -4   2  -7        4.46        4.66      2.65 o
  -4   2  -7        4.46        5.13      2.25 o
  -5   2  -7        0.11        2.33      2.23 o
  -5   2  -7        0.11       -2.40      2.33 o
   5  -2   7        0.11        0.13      2.30 o
  -5  -1   7       31.49       39.95      4.66 o
   5   1  -7       31.49       39.03      5.61 o
   5   1  -7       31.49       34.34      4.61 o
  -5  -1   7       31.49       35.27      5.01 o
   4   1  -7       45.67       41.91      4.36 o
  -4  -1   7       45.67       46.89      4.28 o
   4   1  -7       45.67       41.68      4.21 o
   4   1  -7       45.67       46.64      4.86 o
  -4  -1   7       45.67       42.93      4.73 o
   3   1  -7       38.07       34.07      3.43 o
  -3  -1   7       38.07       34.10      4.36 o
   3   1  -7       38.07       48.04      4.56 o
   3   1  -7       38.07       35.75      3.68 o
   3   1  -7       38.07       41.76      4.26 o
  -3  -1   7       38.07       35.75      3.71 o
  -3  -1   7       38.07       34.97      3.53 o
  -2  -1   7       84.91      126.08      7.84 o
   2   1  -7       84.91      160.31      8.26 o
   2   1  -7       84.91      121.07      9.79 o
   2   1  -7       84.91      162.11      8.24 o
   2   1  -7       84.91      164.92      8.99 o
  -2  -1   7       84.91      129.13      8.41 o
  -2  -1   7       84.91      168.45      9.87 o
   1   1  -7      225.72      322.41     17.79 o
   1   1  -7      225.72      381.23     18.82 o
  -1  -1   7      225.72      425.99     19.27 o
  -1  -1   7      225.72      388.42     22.78 o
  -1  -1   7      225.72      379.85     17.89 o
  -1  -1   7      225.72      388.92     18.92 o
   1   1  -7      225.72      377.07     19.12 o
   1   1  -7      225.72      346.82     17.87 o
   0  -1   7      497.58      501.70     23.20 o
   0  -1   7      497.58      433.79     22.85 o
   0   1  -7      497.58      483.08     21.72 o
   0  -1   7      497.58      469.29     22.62 o
   0  -1   7      497.58      445.84     21.62 o
   0   1  -7      497.58      456.89     23.12 o
[truncated: 294,103 more chars]
